# Supplementary material for: HDAC2 inhibits EMT-mediated cancer metastasis by downregulating the long noncoding RNA H19 in colorectal cancer
Source: J Exp Clin Cancer Res. 2020 Dec 2;39:270. doi: 10.1186/s13046-020-01783-9 (PMC7709355; doi:10.1186/s13046-020-01783-9)
Supplement: Supplementary file 3 — Additional file 3. [file 13046_2020_1783_MOESM3_ESM.xlsx]

## Sheet: 394150_workflow_diff_12-noncodi
Probe Set ID	Gene Symbol	Accession Number	Gene Description	Database Source	Mean Signal of Group workflow_chipParse_10	Mean Signal of Group workflow_chipParse_11	d Score	Fold Change	p-value	q-value	Gene Feature
TC11003000.hg.1		n333410	accn=BC010185 class=mRNAlike lncRNA name=NULL ref=H-invitational v7.5 transcriptId=HIT000087455 cpcScore=-0.8993360 cnci=-0.0953132	NONCODE	8.47309	6.51612	20.1148	3.88245	0.000188	0.082995	up
TC11001273.hg.1	MIR675	NR_030533	"Homo sapiens microRNA 675 (MIR675), microRNA."	RefSeq	8.25931	6.41386	26.9296	3.59364	0.00013	0.082995	up
TC02004701.hg.1		n339022	accn=S77094 class=mRNAlike lncRNA name=Human lncRNA ref=JounralRNA transcriptId=1451 cpcScore=8.8449000 cnci=-0.1223673	NONCODE	4.5041	3.17048	20.8489	2.52035	0.000171	0.082995	up
TC07002638.hg.1		n405281	accn=NR_001296 class=lncRNA name= ref=RefGeneNoncode transcriptId=NR_001296 cpcScore=5.7520200 cnci=-0.1791407	NONCODE	6.17702	4.92931	44.0095	2.37465	8.4e-05	0.082995	up
TC0X001824.hg.1		n346101	accn=NULL class=lincRNA name=Human lincRNA ref=Scripture Reconstruction LincRNAs By Luo transcriptId=linc_luo_1651 cpcScore=-1.2180600 cnci=-0.3016361	NONCODE	4.3579	3.19249	1.12737	2.24298	0.277656	0.57733	up
TC11001272.hg.1	MRPL23-AS1	NR_024471	"Homo sapiens MRPL23 antisense RNA 1 (MRPL23-AS1), non-coding RNA."	RefSeq	3.15737	2.20242	4.32265	1.93851	0.012069	0.124493	up
TC0X002023.hg.1		n345989	accn=NULL class=lincRNA name=Human lincRNA ref=Scripture Reconstruction LincRNAs By Luo transcriptId=linc_luo_1538 cpcScore=-1.3145700 cnci=-0.3599663	NONCODE	6.18157	5.2813	8.32385	1.86642	0.001789	0.102237	up
TC02002066.hg.1		ENST00000410792	ncrna:snRNA chromosome:GRCh37:2:88315873:88316066:-1 gene:ENSG00000222724 gene_biotype:snRNA transcript_biotype:snRNA	ENSEMBL	4.99953	4.10812	4.76387	1.85498	0.008973	0.124493	up
TC05002730.hg.1		n340740	accn=AY358811 class=mRNAlike lncRNA name=Human lncRNA ref=JounralRNA transcriptId=3203 cpcScore=3.2037100 cnci=-0.0715406	NONCODE	4.46502	3.57679	17.9853	1.8509	0.000235	0.099594	up
TC20000047.hg.1	FTLP3	ENST00000544072	cdna:pseudogene chromosome:GRCh37:20:4004552:4004814:1 gene:ENSG00000226608 gene_biotype:pseudogene transcript_biotype:processed_pseudogene	ENSEMBL	10.3895	9.51233	5.93428	1.83672	0.004769	0.102237	up
TC05002693.hg.1		n342706	accn=CR623805 class=mRNAlike lncRNA name=Human lncRNA ref=JounralRNA transcriptId=5208 cpcScore=1.4487500 cnci=-0.1457389	NONCODE	4.76237	3.88765	3.81363	1.83365	0.016836	0.170693	up
TC11002915.hg.1		n341140	accn=AF143331 class=mRNAlike lncRNA name=Human lncRNA ref=JounralRNA transcriptId=3606 cpcScore=-1.1230600 cnci=-0.2236148	NONCODE	2.44604	1.58496	3.75998	1.8164	0.017572	0.170693	up
TC20001170.hg.1		n336620	accn=Z36853 class=mRNAlike lncRNA name=NULL ref=H-invitational v7.5 transcriptId=HIT000327161 cpcScore=-0.9074800 cnci=-1.0000000	NONCODE	4.82059	3.96092	5.48045	1.81462	0.005975	0.102237	up
TC01003142.hg.1		ENST00000365538	ncrna:snRNA chromosome:GRCh37:1:147806736:147806886:-1 gene:ENSG00000202408 gene_biotype:snRNA transcript_biotype:snRNA	ENSEMBL	4.57836	3.72105	8.1788	1.81167	0.00187	0.102237	up
TC17002615.hg.1		n334074	accn=M34339 class=mRNAlike lncRNA name=NULL ref=H-invitational v7.5 transcriptId=HIT000195577 cpcScore=-1.0593300 cnci=-0.1591282	NONCODE	5.88979	5.04476	7.49046	1.79631	0.002351	0.102237	up
TC11003241.hg.1		n407158	accn=NR_026572 class=lncRNA name= ref=RefGeneNoncode transcriptId=NR_026572 cpcScore=10.7316000 cnci=-0.0758398	NONCODE	4.18828	3.34607	6.96144	1.79279	0.002943	0.102237	up
TC22001130.hg.1		n4541	accn=L43846 class=snRNA name=u12 snRNA ref=NONCODE v2.0 transcriptId=NULL cpcScore=-1.5906100 cnci=-0.3281897	NONCODE	8.42472	7.59817	6.14497	1.77344	0.004294	0.102237	up
TC17002746.hg.1		n383211	accn=NULL class=lncRNA name= ref=UCSCGeneNoncode transcriptId=uc002jdy.1 cpcScore=0.4245860 cnci=-0.2757802	NONCODE	5.09823	4.27747	4.37929	1.76634	0.011606	0.124493	up
TC0X001637.hg.1		TCONS_l2_00030171-XLOC_l2_015478	linc-GK chrX:+:30648435-30649080	Broad TUCP	7.3603	6.54216	7.77922	1.76313	0.002177	0.102237	up
TC17002216.hg.1		TCONS_00025394-XLOC_012209	linc-ARL4D-2 chr17:+:41393290-41393906	Rinn lincRNA	4.80111	3.99729	5.97879	1.74571	0.004671	0.102237	up
TC20001513.hg.1		TCONS_00028353-XLOC_013706	linc-VSX1-3 chr20:-:25225789-25227480	Rinn lincRNA	2.80171	2.00224	3.64263	1.74046	0.01912	0.170693	up
TC01003161.hg.1		ENST00000517017	ncrna:snRNA chromosome:GRCh37:1:149215166:149215300:-1 gene:ENSG00000252826 gene_biotype:snRNA transcript_biotype:snRNA	ENSEMBL	3.36567	2.57621	3.13632	1.72843	0.02852	0.170693	up
TC03002740.hg.1		n333000	accn=AF147314 class=mRNAlike lncRNA name=NULL ref=H-invitational v7.5 transcriptId=HIT000071387 cpcScore=-1.1132300 cnci=-1.0000000	NONCODE	6.0203	5.23551	15.867	1.72284	0.000299	0.102237	up
TC02003396.hg.1		n334260	accn=S67637 class=mRNAlike lncRNA name=NULL ref=H-invitational v7.5 transcriptId=HIT000216207_03 cpcScore=2.3141400 cnci=-0.1724019	NONCODE	2.54941	1.77883	0.940731	1.70596	0.490476	0.57733	up
TC13001355.hg.1		TCONS_l2_00007075-XLOC_l2_003902	linc-EFHA1-4 chr13:-:23269998-23270909	Broad TUCP	10.6232	9.88017	4.56617	1.6737	0.010214	0.124493	up
TC02004979.hg.1	IGKV1D-27	ENST00000558152	cdna:pseudogene chromosome:GRCh37:2:90007709:90008154:1 gene:ENSG00000224607 gene_biotype:IG_V_pseudogene transcript_biotype:IG_V_pseudogene	ENSEMBL	2.32778	1.58496	1.0336	1.67344	0.311246	0.57733	up
TC11003179.hg.1		n333661	accn=D28463 class=mRNAlike lncRNA name=NULL ref=H-invitational v7.5 transcriptId=HIT000101292 cpcScore=-1.1014900 cnci=-0.0425781	NONCODE	10.15	9.41695	3.28155	1.6622	0.025197	0.170693	up
TC05003108.hg.1		n340528	accn=AK026295 class=mRNAlike lncRNA name=Human lncRNA ref=JounralRNA transcriptId=2990 cpcScore=-1.2273400 cnci=-0.4124490	NONCODE	6.70803	5.9758	6.58551	1.66121	0.003453	0.102237	up
TC17001742.hg.1		ENST00000364127	ncrna:snRNA chromosome:GRCh37:17:56756888:56757051:-1 gene:ENSG00000200997 gene_biotype:snRNA transcript_biotype:snRNA	ENSEMBL	2.73377	2.0043	11.3113	1.65803	0.000722	0.102237	up
TC19002195.hg.1		n336264	accn=Y09188 class=mRNAlike lncRNA name=NULL ref=H-invitational v7.5 transcriptId=HIT000325502 cpcScore=-0.9424420 cnci=-1.0000000	NONCODE	11.6989	10.9781	9.71055	1.64816	0.001151	0.102237	up
TC22001009.hg.1		n387241	accn=NULL class=lncRNA name= ref=UCSCGeneNoncode transcriptId=uc011aix.1 cpcScore=1.7484500 cnci=-0.1262601	NONCODE	2.77198	2.05166	1.2131	1.64754	0.249638	0.57733	up
TC22001240.hg.1		n335660	accn=CR611449 class=mRNAlike lncRNA name=NULL ref=H-invitational v7.5 transcriptId=HIT000290644 cpcScore=-0.7880760 cnci=-0.2136148	NONCODE	3.56502	2.8466	12.2348	1.64539	0.000594	0.102237	up
TC02003401.hg.1		n335701	accn=CR620385 class=mRNAlike lncRNA name=NULL ref=H-invitational v7.5 transcriptId=HIT000299580 cpcScore=2.1578900 cnci=-0.0545866	NONCODE	2.49737	1.78085	1.12803	1.64322	0.277331	0.57733	up
TC20001394.hg.1		n345842	accn=NULL class=lincRNA name=Human lincRNA ref=Scripture Reconstruction LincRNAs By Luo transcriptId=linc_luo_1391 cpcScore=-1.6343200 cnci=-0.1336716	NONCODE	3.6641	2.94789	3.39052	1.64285	0.023202	0.170693	up
TC16000396.hg.1		ENST00000425181	cdna:pseudogene chromosome:GRCh37:16:33006369:33006839:1 gene:ENSG00000233732 gene_biotype:pseudogene transcript_biotype:processed_pseudogene	ENSEMBL	2.34412	1.63109	0.938449	1.63925	0.491589	0.57733	up
TC16000388.hg.1		ENST00000354689	cdna:pseudogene chromosome:GRCh37:16:32077386:32077673:1 gene:ENSG00000198229 gene_biotype:pseudogene transcript_biotype:unprocessed_pseudogene	ENSEMBL	2.76542	2.05415	1.12345	1.63724	0.279128	0.57733	up
TC12003109.hg.1		n409060	accn=NR_031766 class=lncRNA name= ref=RefGeneNoncode transcriptId=NR_031766 cpcScore=5.3886700 cnci=-0.1305662	NONCODE	3.75925	3.05173	5.36842	1.63299	0.006283	0.124493	up
TC19002480.hg.1		TCONS_l2_00013109-XLOC_l2_007048	linc-FCGBP chr19:-:40448554-40449636	Broad TUCP	5.21562	4.52233	4.3175	1.61696	0.012098	0.124493	up
TC12001749.hg.1		ENST00000516084	ncrna:snoRNA chromosome:GRCh37:12:76082932:76083084:-1 gene:ENSG00000251893 gene_biotype:snoRNA transcript_biotype:snoRNA	ENSEMBL	5.38551	4.69313	5.3555	1.61596	0.006341	0.124493	up
TC13001662.hg.1		TCONS_00022099-XLOC_010709	linc-ZIC5 chr13:-:100738208-100741196	Rinn lincRNA	5.748	5.06138	6.39512	1.60951	0.003766	0.102237	up
TC03002295.hg.1		TCONS_00005995-XLOC_002620	linc-MOBP chr3:+:39462166-39465596	Rinn lincRNA	5.15356	4.46709	3.80415	1.60934	0.016975	0.170693	up
TC22000881.hg.1	LINC00899	NR_027036	"Homo sapiens uncharacterized LOC100271722 (LOC100271722), non-coding RNA."	RefSeq	3.54089	2.86246	8.3372	1.6004	0.001783	0.102237	up
TC20001169.hg.1		TCONS_00028139-XLOC_013499	linc-CST7-1 chr20:+:24911302-24912191	Rinn lincRNA	4.84778	4.1709	3.97969	1.59868	0.01505	0.124493	up
TC05000525.hg.1	EPB41L4A-AS1	NR_015370	"Homo sapiens EPB41L4A antisense RNA 1 (EPB41L4A-AS1), non-coding RNA."	RefSeq	5.28213	4.6065	9.561	1.5973	0.001203	0.102237	up
TC18000609.hg.1		n378747	accn=NULL class=lncRNA name= ref=EnsemblNoncode transcriptId=ENST00000445581 cpcScore=0.4538470 cnci=-0.2294357	NONCODE	4.25841	3.58906	7.04678	1.59036	0.002827	0.102237	up
TC05002564.hg.1		n377834	accn=NULL class=lncRNA name= ref=EnsemblNoncode transcriptId=ENST00000413221 cpcScore=3.5998800 cnci=-0.3818474	NONCODE	5.44859	4.78271	9.35147	1.58653	0.001267	0.102237	up
TC02003962.hg.1		TCONS_00005052-XLOC_001933	linc-TMEM18-5 chr2:-:739587-740177	Rinn lincRNA	3.73186	3.06662	3.16639	1.58583	0.027772	0.170693	up
TC02003287.hg.1		n325281	accn=NULL class=mRNAlike lncRNA name=vega lncRNA ref=GENCODE transcriptId=OTTHUMT00000328528 cpcScore=4.0492000 cnci=-0.2929447	NONCODE	2.65216	1.98901	1.15349	1.58353	0.268842	0.57733	up
TC0X001908.hg.1		TCONS_l2_00030383-XLOC_l2_015639	linc-AFF2 chrX:+:147133552-147134419	Broad TUCP	10.302	9.63895	5.26068	1.58338	0.006607	0.124493	up
TC01004799.hg.1		n338331	accn=AF088035 class=mRNAlike lncRNA name=Human lncRNA ref=JounralRNA transcriptId=725 cpcScore=-1.0080600 cnci=-0.3155725	NONCODE	2.88634	2.22372	2.16034	1.58296	0.073243	0.272532	up
TC12001217.hg.1		ENST00000541344	[retired] cdna:known chromosome:GRCh37:12:10331631:10342707:-1 gene:ENSG00000255895 gene_biotype:antisense transcript_biotype:antisense	ENSEMBL	2.48546	1.82934	2.98867	1.57584	0.032706	0.170693	up
TC17002810.hg.1		n334639	accn=U94344 class=mRNAlike lncRNA name=NULL ref=H-invitational v7.5 transcriptId=HIT000222690 cpcScore=1.2459700 cnci=-0.1031544	NONCODE	4.16868	3.51456	3.38366	1.57366	0.023347	0.170693	up
TC20001277.hg.1		n333665	accn=D63161 class=mRNAlike lncRNA name=NULL ref=H-invitational v7.5 transcriptId=HIT000101676 cpcScore=1.4953200 cnci=-0.0338667	NONCODE	4.41647	3.76697	8.26593	1.56862	0.0018	0.102237	up
TC09000379.hg.1		ENST00000524818	cdna:known chromosome:GRCh37:9:86322509:86327784:1 gene:ENSG00000254473 gene_biotype:antisense transcript_biotype:antisense	ENSEMBL	3.73998	3.10167	3.87866	1.5565	0.016146	0.124493	up
TC04002243.hg.1		n342622	accn=CR591858 class=mRNAlike lncRNA name=Human lncRNA ref=JounralRNA transcriptId=5124 cpcScore=-1.1101300 cnci=-0.2464352	NONCODE	3.69652	3.06298	14.5937	1.55137	0.000345	0.102237	up
TC19002498.hg.1		TCONS_l2_00013127-XLOC_l2_007062	linc-PSG9-2 chr19:-:43877099-43877707	Broad TUCP	2.78939	2.15851	6.68444	1.5485	0.003302	0.102237	up
TC22001201.hg.1		n324739	accn=NULL class=mRNAlike lncRNA name=vega lncRNA ref=GENCODE transcriptId=OTTHUMT00000319056 cpcScore=-0.2413780 cnci=-0.2567637	NONCODE	2.8159	2.19103	0.945338	1.54207	0.488389	0.57733	up
TC07000339.hg.1		ENST00000383876	ncrna:snoRNA chromosome:GRCh37:7:56123058:56123195:1 gene:ENSG00000206603 gene_biotype:snoRNA transcript_biotype:snoRNA	ENSEMBL	4.14574	3.52324	3.48496	1.53954	0.021718	0.170693	up
TC12002966.hg.1		TCONS_00020847-XLOC_010132	linc-KRR1 chr12:-:76083363-76084611	Rinn lincRNA	4.53554	3.92992	5.69529	1.52163	0.005401	0.102237	up
TC04002560.hg.1		n333258	accn=AF540057 class=mRNAlike lncRNA name=NULL ref=H-invitational v7.5 transcriptId=HIT000081460 cpcScore=1.5107300 cnci=-1.0000000	NONCODE	3.06472	2.46136	4.27333	1.51925	0.012446	0.124493	up
TC17002207.hg.1		n335609	accn=CR598013 class=mRNAlike lncRNA name=NULL ref=H-invitational v7.5 transcriptId=HIT000277208 cpcScore=-1.4261400 cnci=-0.3363068	NONCODE	6.63949	6.03746	5.6894	1.51785	0.005419	0.102237	up
TC01005291.hg.1		n377745	accn=NULL class=lncRNA name= ref=EnsemblNoncode transcriptId=ENST00000392963 cpcScore=11.7324000 cnci=-0.2177826	NONCODE	6.41087	5.82548	4.96658	1.50044	0.007837	0.124493	up
TC03002222.hg.1		n334645	accn=AB097931 class=mRNAlike lncRNA name=NULL ref=H-invitational v7.5 transcriptId=HIT000242193 cpcScore=0.4024240 cnci=-0.3225580	NONCODE	3.60683	3.02587	3.14257	1.49584	0.028346	0.170693	up
TC07003020.hg.1		n333401	accn=BC009083 class=mRNAlike lncRNA name=NULL ref=H-invitational v7.5 transcriptId=HIT000087210 cpcScore=4.0353500 cnci=-0.0507127	NONCODE	6.63751	6.05692	4.18627	1.49545	0.013235	0.124493	up
TC05000939.hg.1		ENST00000516578	ncrna:snoRNA chromosome:GRCh37:5:170710663:170710717:1 gene:ENSG00000252387 gene_biotype:snoRNA transcript_biotype:snoRNA	ENSEMBL	4.15098	3.57447	5.76296	1.49124	0.005193	0.102237	up
TC08002257.hg.1		n407670	accn=NR_027140 class=lncRNA name= ref=RefGeneNoncode transcriptId=NR_027140 cpcScore=2.2704400 cnci=-0.2193814	NONCODE	6.38411	5.8108	5.08573	1.48794	0.007338	0.124493	up
TC15002642.hg.1		n335101	accn=AL110098 class=mRNAlike lncRNA name=NULL ref=H-invitational v7.5 transcriptId=HIT000250243 cpcScore=0.7466930 cnci=-0.3416529	NONCODE	4.38233	3.81002	2.9486	1.48689	0.033779	0.170693	up
TC03003102.hg.1		TCONS_00006665-XLOC_003261	linc-RYK chr3:-:134042591-134059334	Rinn lincRNA	2.28645	1.7218	3.55396	1.47903	0.020553	0.170693	up
TC11002930.hg.1		n406427	accn=NR_016021 class=lncRNA name= ref=RefGeneNoncode transcriptId=NR_016021 cpcScore=5.3292200 cnci=-0.3526673	NONCODE	5.14361	4.5811	4.62452	1.47684	0.00982	0.124493	up
TC11002708.hg.1		n410329	accn=NR_037193 class=lncRNA name= ref=RefGeneNoncode transcriptId=NR_037193 cpcScore=5.7013500 cnci=-0.2738586	NONCODE	9.37618	8.81517	6.23953	1.4753	0.00412	0.102237	up
TC15002680.hg.1		n382701	accn=NULL class=lncRNA name= ref=UCSCGeneNoncode transcriptId=uc002blm.2 cpcScore=-0.9059230 cnci=-0.0500216	NONCODE	6.71526	6.15495	6.89514	1.4746	0.003024	0.102237	up
TC15002652.hg.1		n410510	accn=NR_037652 class=lncRNA name= ref=RefGeneNoncode transcriptId=NR_037652 cpcScore=2.0407000 cnci=-0.2394186	NONCODE	5.78939	5.22982	5.45051	1.47383	0.00608	0.102237	up
TC14001595.hg.1		n338219	accn=D87461 class=mRNAlike lncRNA name=Human lncRNA ref=JounralRNA transcriptId=611 cpcScore=2.8992100 cnci=-0.2654108	NONCODE	3.82943	3.2743	4.16235	1.4693	0.013403	0.124493	up
TC09002805.hg.1		n408035	accn=NR_027812 class=lncRNA name= ref=RefGeneNoncode transcriptId=NR_027812 cpcScore=6.1625800 cnci=-0.0472086	NONCODE	4.62144	4.07587	4.27908	1.45959	0.012377	0.124493	up
TC0X002294.hg.1		n334213	accn=S58359 class=mRNAlike lncRNA name=NULL ref=H-invitational v7.5 transcriptId=HIT000215871 cpcScore=0.7102960 cnci=-0.0866813	NONCODE	7.13084	6.58731	6.32714	1.45753	0.003928	0.102237	up
TC12001750.hg.1		ENST00000548702	cdna:known chromosome:GRCh37:12:76087790:76092596:-1 gene:ENSG00000258088 gene_biotype:processed_transcript transcript_biotype:processed_transcript	ENSEMBL	2.76442	2.22227	3.58221	1.45614	0.020066	0.170693	up
TC06003946.hg.1		n346280	accn=NULL class=lincRNA name=Human lincRNA ref=Scripture Reconstruction LincRNAs By Luo transcriptId=linc_luo_1830 cpcScore=-1.7182200 cnci=-0.2929964	NONCODE	4.73731	4.19529	3.62808	1.45601	0.019347	0.170693	up
TC16001933.hg.1		n333730	accn=L05087 class=mRNAlike lncRNA name=NULL ref=H-invitational v7.5 transcriptId=HIT000191664 cpcScore=1.0482800 cnci=-0.1093045	NONCODE	6.91493	6.37426	4.26474	1.45464	0.01251	0.124493	up
TC05002656.hg.1		n342697	accn=BC023982 class=mRNAlike lncRNA name=Human lncRNA ref=JounralRNA transcriptId=5199 cpcScore=-0.8963390 cnci=-0.2517975	NONCODE	6.65985	6.12274	3.96668	1.45107	0.015189	0.124493	up
TC01005354.hg.1		n337799	accn=S68616 class=mRNAlike lncRNA name=Human lncRNA ref=JounralRNA transcriptId=181 cpcScore=12.8869000 cnci=-0.1050973	NONCODE	6.14952	5.61535	11.1742	1.44811	0.000762	0.102237	up
TC06002799.hg.1		n333449	accn=BC019867 class=mRNAlike lncRNA name=NULL ref=H-invitational v7.5 transcriptId=HIT000089980 cpcScore=-0.8090740 cnci=-1.0000000	NONCODE	6.51455	5.98779	4.98574	1.44069	0.007721	0.124493	up
TC14000842.hg.1		ENST00000408253	ncrna:miRNA chromosome:GRCh37:14:106663421:106663529:1 gene:ENSG00000221180 gene_biotype:miRNA transcript_biotype:miRNA	ENSEMBL	4.85149	4.32479	6.12378	1.44063	0.004329	0.102237	up
TC02004377.hg.1		n409080	accn=NR_033179 class=lncRNA name= ref=RefGeneNoncode transcriptId=NR_033179 cpcScore=5.1332000 cnci=-0.0957383	NONCODE	3.92865	3.40516	6.93985	1.43743	0.002972	0.102237	up
TC07002640.hg.1		n341347	accn=D83492 class=mRNAlike lncRNA name=Human lncRNA ref=JounralRNA transcriptId=3816 cpcScore=17.5249000 cnci=-0.0658758	NONCODE	4.11159	3.59006	3.16887	1.43547	0.027714	0.170693	up
TC06003089.hg.1		n409511	accn=NR_033896 class=lncRNA name= ref=RefGeneNoncode transcriptId=NR_033896 cpcScore=4.0019700 cnci=-0.2205032	NONCODE	2.39823	1.87798	8.21901	1.4342	0.001829	0.102237	up
TC16000401.hg.1	LINC00273	ENST00000385251	ncrna:miRNA chromosome:GRCh37:16:33961652:33961766:1 gene:ENSG00000207986 gene_biotype:miRNA transcript_biotype:miRNA	ENSEMBL	7.44288	6.92728	1.53013	1.42959	0.169283	0.272532	up
TC11000225.hg.1	OR7E14P	ENST00000530490	cdna:known chromosome:GRCh37:11:17035545:17074205:1 gene:ENSG00000184669 gene_biotype:pseudogene transcript_biotype:processed_transcript	ENSEMBL	3.87207	3.35815	2.97836	1.42793	0.032967	0.170693	up
TC05002913.hg.1		n384605	accn=NULL class=lncRNA name= ref=UCSCGeneNoncode transcriptId=uc003jfy.2 cpcScore=4.1821400 cnci=-0.1143907	NONCODE	9.80513	9.29203	4.81709	1.42711	0.008648	0.124493	up
TC19002539.hg.1		n408256	accn=NR_028451 class=lncRNA name= ref=RefGeneNoncode transcriptId=NR_028451 cpcScore=3.3413200 cnci=-0.1048762	NONCODE	4.73897	4.22616	3.24113	1.42682	0.02609	0.170693	up
TC19000864.hg.1		ENST00000422045	havana:lincRNA chromosome:GRCh37:19:54368017:54369394:1 gene:ENSG00000232324 gene_biotype:lincRNA transcript_biotype:lincRNA	ENSEMBL	3.73	3.21861	6.07136	1.42542	0.00445	0.102237	up
TC15002181.hg.1		n409653	accn=NR_034039 class=lncRNA name= ref=RefGeneNoncode transcriptId=NR_034039 cpcScore=4.6873400 cnci=-0.2460139	NONCODE	5.93342	5.42227	9.91735	1.42519	0.001076	0.102237	up
TC01004739.hg.1		n410687	accn=NR_037937 class=lncRNA name= ref=RefGeneNoncode transcriptId=NR_037937 cpcScore=1.1089500 cnci=-0.2150660	NONCODE	5.64461	5.137	5.10649	1.42169	0.007274	0.124493	up
TC07002622.hg.1		n341340	accn=AK026372 class=mRNAlike lncRNA name=Human lncRNA ref=JounralRNA transcriptId=3809 cpcScore=0.0872182 cnci=-0.2709957	NONCODE	3.77265	3.26644	3.5608	1.42031	0.020408	0.170693	up
TC07003068.hg.1		n341276	accn=AF320003 class=mRNAlike lncRNA name=Human lncRNA ref=JounralRNA transcriptId=3745 cpcScore=7.8260800 cnci=-0.1359899	NONCODE	2.31048	1.80492	4.55097	1.41968	0.010353	0.124493	up
TC02003138.hg.1		n333029	accn=AF172940 class=mRNAlike lncRNA name=NULL ref=H-invitational v7.5 transcriptId=HIT000072445 cpcScore=1.2152700 cnci=-0.3273936	NONCODE	7.34841	6.84791	4.57608	1.41471	0.010162	0.124493	up
TC17000569.hg.1		ENST00000424548	[retired] cdna:known chromosome:GRCh37:17:42396996:42397584:1 gene:ENSG00000237411 gene_biotype:antisense transcript_biotype:antisense	ENSEMBL	4.70357	4.20373	3.0431	1.41406	0.031054	0.170693	up
TC15002517.hg.1		n345988	accn=NULL class=lincRNA name=Human lincRNA ref=Scripture Reconstruction LincRNAs By Luo transcriptId=linc_luo_1537 cpcScore=-1.5776200 cnci=-0.2132319	NONCODE	6.17009	5.67093	7.88652	1.4134	0.002119	0.102237	up
TC05002323.hg.1		n340425	accn=AK055939 class=mRNAlike lncRNA name=Human lncRNA ref=JounralRNA transcriptId=2886 cpcScore=2.6523700 cnci=-0.1259839	NONCODE	3.54963	3.05064	3.52919	1.41323	0.020958	0.170693	up
TC02003403.hg.1		n386251	accn=NULL class=lncRNA name= ref=UCSCGeneNoncode transcriptId=uc010fhn.2 cpcScore=1.7461600 cnci=-0.0510725	NONCODE	2.30775	1.81182	0.765071	1.41022	0.570709	0.57733	up
TC13001182.hg.1		n333100	accn=AF308156 class=mRNAlike lncRNA name=NULL ref=H-invitational v7.5 transcriptId=HIT000076909 cpcScore=1.3129300 cnci=-0.0505883	NONCODE	3.74099	3.24519	3.44531	1.4101	0.022298	0.170693	up
TC01004328.hg.1		n346187	accn=NULL class=lincRNA name=Human lincRNA ref=Scripture Reconstruction LincRNAs By Luo transcriptId=linc_luo_1737 cpcScore=-1.4036500 cnci=-0.2207935	NONCODE	5.1309	4.6356	3.09912	1.40961	0.029529	0.170693	up
TC17002197.hg.1		n340652	accn=AK098252 class=mRNAlike lncRNA name=Human lncRNA ref=JounralRNA transcriptId=3114 cpcScore=-0.8733720 cnci=-0.1553050	NONCODE	2.99415	2.50199	3.71125	1.40655	0.018106	0.170693	up
TC16000385.hg.1		ENST00000356559	cdna:pseudogene chromosome:GRCh37:16:31973409:31985682:1 gene:ENSG00000197476 gene_biotype:pseudogene transcript_biotype:processed_pseudogene	ENSEMBL	4.17627	3.68547	1.15569	1.40522	0.26821	0.57733	up
TC21000116.hg.1	C21orf119	NR_026845	"Homo sapiens chromosome 21 open reading frame 119 (C21orf119), non-coding RNA."	RefSeq	3.6923	3.20186	3.59754	1.40487	0.019712	0.170693	up
TC01003346.hg.1		ENST00000448869	cdna:known chromosome:GRCh37:1:156616299:156631216:-1 gene:ENSG00000229953 gene_biotype:antisense transcript_biotype:antisense	ENSEMBL	5.79611	5.30625	3.46222	1.40431	0.022078	0.170693	up
TC01005437.hg.1		n337901	accn=S70612 class=mRNAlike lncRNA name=Human lncRNA ref=JounralRNA transcriptId=284 cpcScore=12.6046000 cnci=-0.0793036	NONCODE	6.13437	5.64802	5.37952	1.40089	0.006248	0.124493	up
TC01006169.hg.1		TCONS_l2_00002788-XLOC_l2_001347	linc-WNT9A chr1:-:228155358-228158853	Broad TUCP	3.92766	3.442	2.19994	1.40023	0.070066	0.272532	up
TC19002295.hg.1		n332768	accn=AF029110 class=mRNAlike lncRNA name=NULL ref=H-invitational v7.5 transcriptId=HIT000062954 cpcScore=2.0483500 cnci=-0.0359668	NONCODE	3.70025	3.21539	3.18986	1.39945	0.027227	0.170693	up
TC07003048.hg.1		TCONS_00013877-XLOC_006513	linc-SEMA3A chr7:-:84568661-84569351	Rinn lincRNA	5.51373	5.03207	6.68869	1.39636	0.003291	0.102237	up
TC11000750.hg.1		ENST00000459046	ncrna:snoRNA chromosome:GRCh37:11:71815120:71815216:1 gene:ENSG00000238768 gene_biotype:snoRNA transcript_biotype:snoRNA	ENSEMBL	2.51586	2.03439	2.86155	1.39616	0.036266	0.170693	up
TC02003335.hg.1		n407850	accn=NR_027405 class=lncRNA name= ref=RefGeneNoncode transcriptId=NR_027405 cpcScore=4.8437300 cnci=-0.2488486	NONCODE	8.45449	7.97327	8.07054	1.39592	0.001951	0.102237	up
TC20000840.hg.1	SNORA71C	NR_003017	"Homo sapiens small nucleolar RNA, H/ACA box 71C (SNORA71C), small nucleolar RNA."	RefSeq	7.73403	7.25357	5.24887	1.39519	0.006654	0.124493	up
TC12002209.hg.1		n409397	accn=NR_033796 class=lncRNA name= ref=RefGeneNoncode transcriptId=NR_033796 cpcScore=1.5462200 cnci=-0.2751159	NONCODE	4.00218	3.52253	3.16179	1.3944	0.027928	0.170693	up
TC06003372.hg.1		n405265	accn=NR_001284_3 class=lncRNA name= ref=RefGeneNoncode transcriptId=NR_001284_3 cpcScore=1.4015800 cnci=-0.1675420	NONCODE	3.77968	3.30188	8.01496	1.39262	0.002015	0.102237	up
TC02001189.hg.1	SNORD70	NR_003058	"Homo sapiens small nucleolar RNA, C/D box 70 (SNORD70), small nucleolar RNA."	RefSeq	4.58596	4.11107	1.70078	1.38981	0.136185	0.272532	up
TC02003402.hg.1		n337071	accn=DQ187489 class=mRNAlike lncRNA name=NULL ref=H-invitational v7.5 transcriptId=HIT000342138 cpcScore=2.2082000 cnci=-0.2377448	NONCODE	2.07384	1.60012	0.973071	1.38869	0.475789	0.57733	up
TC02001013.hg.1	LOC100505695	ENST00000426475	havana:lincRNA chromosome:GRCh37:2:171627623:171634658:1 gene:ENSG00000239467 gene_biotype:lincRNA transcript_biotype:lincRNA	ENSEMBL	3.15663	2.68312	3.82158	1.38848	0.016731	0.170693	up
TC20001520.hg.1		n325012	accn=NULL class=mRNAlike lncRNA name=vega lncRNA ref=GENCODE transcriptId=OTTHUMT00000078482 cpcScore=-0.8845760 cnci=-0.1364127	NONCODE	2.28739	1.81515	2.35324	1.38726	0.059623	0.272532	up
TC6_mcf_hap5000068.hg.1	C4B	OTTHUMT00000312398	cdna:all chromosome:VEGA52:6-MCF:3238984:3239010:1 Gene:OTTHUMG00000149562	Havana transcript	2.10835	1.6368	1.66141	1.3866	0.143294	0.272532	up
TC11002811.hg.1		n341084	accn=BC063022 class=mRNAlike lncRNA name=Human lncRNA ref=JounralRNA transcriptId=3550 cpcScore=-0.4686870 cnci=-0.2701327	NONCODE	7.10077	6.63049	23.7866	1.38538	0.000154	0.082995	up
TC01000082.hg.1	MIR4417	NR_039612	"Homo sapiens microRNA 4417 (MIR4417), microRNA."	RefSeq	4.03852	3.57036	2.79745	1.38335	0.038418	0.170693	up
TC13001383.hg.1		TCONS_00021951-XLOC_010548	linc-LNX2-2 chr13:-:28527614-28528466	Rinn lincRNA	2.24213	1.77647	3.64715	1.38094	0.019045	0.170693	up
TC13001513.hg.1		n407859	accn=NR_027415 class=lncRNA name= ref=RefGeneNoncode transcriptId=NR_027415 cpcScore=5.0252500 cnci=-0.2807369	NONCODE	3.74351	3.27876	11.8162	1.38008	0.000618	0.102237	up
TC14001147.hg.1		ENST00000418927	havana:lincRNA chromosome:GRCh37:14:54235660:54317600:-1 gene:ENSG00000235269 gene_biotype:lincRNA transcript_biotype:lincRNA	ENSEMBL	5.34745	4.88327	2.76794	1.37953	0.039554	0.170693	up
TC05000624.hg.1	OTTHUMG00000162685	OTTHUMT00000370074	cdna:all chromosome:VEGA52:5:131133108:131133622:1 Gene:OTTHUMG00000162685	Havana transcript	2.30572	1.84166	5.5312	1.37942	0.005813	0.102237	up
TC01001127.hg.1		ENST00000363009	ncrna:snRNA chromosome:GRCh37:1:147735751:147735907:1 gene:ENSG00000199879 gene_biotype:snRNA transcript_biotype:snRNA	ENSEMBL	5.61397	5.15044	6.11235	1.37891	0.004363	0.102237	up
TC0X000984.hg.1		ENST00000534915	cdna:pseudogene chromosome:GRCh37:X:45240813:45241325:-1 gene:ENSG00000237782 gene_biotype:pseudogene transcript_biotype:processed_pseudogene	ENSEMBL	2.53908	2.07697	3.02668	1.37756	0.031541	0.170693	up
TC22001005.hg.1		n336281	accn=Y12722 class=mRNAlike lncRNA name=NULL ref=H-invitational v7.5 transcriptId=HIT000325731 cpcScore=1.6324200 cnci=-0.2990513	NONCODE	2.95298	2.49189	1.44952	1.37658	0.187293	0.272532	up
TC01005458.hg.1		n334197	accn=S53686 class=mRNAlike lncRNA name=NULL ref=H-invitational v7.5 transcriptId=HIT000215730 cpcScore=-1.2463100 cnci=-0.1029407	NONCODE	2.77468	2.31755	2.30372	1.37281	0.062794	0.272532	up
TC11001426.hg.1		ENST00000527288	cdna:known chromosome:GRCh37:11:12282973:12284720:-1 gene:ENSG00000254680 gene_biotype:antisense transcript_biotype:antisense	ENSEMBL	2.73268	2.27709	7.00476	1.37134	0.002885	0.102237	up
TC07002858.hg.1		n405216	accn=NULL class=lncRNA name= ref=GENCODE transcriptId=OTTHUMT00000140107 cpcScore=-1.4743600 cnci=-0.1955566	NONCODE	2.38119	1.92646	3.55847	1.37053	0.020489	0.170693	up
TC09002699.hg.1		n407036	accn=NR_024532 class=lncRNA name= ref=RefGeneNoncode transcriptId=NR_024532 cpcScore=6.4576200 cnci=-0.2651285	NONCODE	5.65704	5.20294	4.79863	1.36992	0.00877	0.124493	up
TC19002278.hg.1		n332372	accn=EU392448 class=mRNAlike lncRNA name=NULL ref=H-invitational v7.5 transcriptId=HIT000557658 cpcScore=2.9168100 cnci=-0.0675941	NONCODE	4.50945	4.05567	5.71523	1.36962	0.005361	0.102237	up
TC03003136.hg.1		n339639	accn=U79264 class=mRNAlike lncRNA name=Human lncRNA ref=JounralRNA transcriptId=2083 cpcScore=-0.6134230 cnci=-0.1572870	NONCODE	2.62789	2.17498	2.44593	1.3688	0.05445	0.272532	up
TC04000710.hg.1	RTN3P1	ENST00000536295	cdna:pseudogene chromosome:GRCh37:4:146296695:146297405:1 gene:ENSG00000251333 gene_biotype:pseudogene transcript_biotype:processed_pseudogene	ENSEMBL	7.69496	7.24271	5.76442	1.36817	0.005187	0.102237	up
TC11002699.hg.1		n408276	accn=NR_028473 class=lncRNA name= ref=RefGeneNoncode transcriptId=NR_028473 cpcScore=2.4325100 cnci=-0.1996683	NONCODE	7.13126	6.67976	8.4012	1.36746	0.001713	0.102237	up
TC16001930.hg.1		n407029	accn=NR_024525 class=lncRNA name= ref=RefGeneNoncode transcriptId=NR_024525 cpcScore=2.5907200 cnci=-0.2034782	NONCODE	6.33345	5.88303	6.65462	1.36644	0.003354	0.102237	up
TC02004874.hg.1		n409160	accn=NR_033308 class=lncRNA name= ref=RefGeneNoncode transcriptId=NR_033308 cpcScore=2.3903100 cnci=-0.1309125	NONCODE	4.17275	3.72313	14.7111	1.36568	0.000333	0.102237	up
TC17002634.hg.1		n409272	accn=NR_033464 class=lncRNA name= ref=RefGeneNoncode transcriptId=NR_033464 cpcScore=5.9826600 cnci=-0.1772135	NONCODE	4.81939	4.37187	5.90566	1.3637	0.00481	0.102237	up
TC10002117.hg.1		n340062	accn=AL049370 class=mRNAlike lncRNA name=Human lncRNA ref=JounralRNA transcriptId=2517 cpcScore=-1.0581400 cnci=-0.1671391	NONCODE	2.27506	1.82813	3.72504	1.36314	0.017961	0.170693	up
TC08001847.hg.1		n332585	accn=AB370195 class=mRNAlike lncRNA name=NULL ref=H-invitational v7.5 transcriptId=HIT000409808 cpcScore=1.6810300 cnci=-0.1326172	NONCODE	8.57229	8.12548	5.07607	1.36302	0.007379	0.124493	up
TC05000672.hg.1		ENST00000458878	[retired] ncrna:miRNA chromosome:GRCh37:5:134259743:134259812:1 gene:ENSG00000238828 gene_biotype:miRNA transcript_biotype:miRNA	ENSEMBL	6.86244	6.41643	3.39356	1.36226	0.02315	0.170693	up
TC01001071.hg.1		ENST00000383967	ncrna:snRNA chromosome:GRCh37:1:143687359:143687519:1 gene:ENSG00000206694 gene_biotype:snRNA transcript_biotype:snRNA	ENSEMBL	4.20566	3.76006	2.68034	1.36188	0.043274	0.170693	up
TC01001136.hg.1		ENST00000364313	ncrna:snRNA chromosome:GRCh37:1:147874868:147875028:1 gene:ENSG00000201183 gene_biotype:snRNA transcript_biotype:snRNA	ENSEMBL	4.20566	3.76006	2.68034	1.36188	0.043274	0.170693	up
TC15002321.hg.1		n386124	accn=NULL class=lncRNA name= ref=UCSCGeneNoncode transcriptId=uc010bmb.2 cpcScore=1.3129100 cnci=-0.1523251	NONCODE	5.92842	5.48306	10.4877	1.36165	0.000907	0.102237	up
TC22000358.hg.1	RNU12	NR_029422	"Homo sapiens RNA, U12 small nuclear (RNU12), small nuclear RNA."	RefSeq	5.23111	4.78698	2.61018	1.36049	0.046269	0.272532	up
TC02002083.hg.1	LOC654342	NR_027238	"Homo sapiens lymphocyte-specific protein 1 pseudogene (LOC654342), non-coding RNA."	RefSeq	3.74576	3.30173	4.92366	1.36039	0.00804	0.124493	up
TC14002140.hg.1		n407312	accn=NR_026779 class=lncRNA name= ref=RefGeneNoncode transcriptId=NR_026779 cpcScore=6.9375600 cnci=-0.1807826	NONCODE	2.44644	2.00429	1.76277	1.35862	0.125388	0.272532	up
TC19002228.hg.1		TCONS_00026834-XLOC_013145	linc-MYADM chr19:+:54368016-54369394	Rinn lincRNA	3.4239	2.98395	5.26132	1.35656	0.006602	0.124493	up
TC02003677.hg.1		n387169	accn=NULL class=lncRNA name= ref=UCSCGeneNoncode transcriptId=uc010zdg.1 cpcScore=-0.9278080 cnci=-0.1296912	NONCODE	3.13681	2.69721	1.32004	1.35623	0.219219	0.272532	up
TC17002468.hg.1		n343020	accn=NM000546 class=mRNAlike lncRNA name=p53 mRNA ref=lncRNAdb transcriptId=343020 cpcScore=-1.3608500 cnci=-0.1800386	NONCODE	6.91547	6.47619	5.27281	1.35593	0.006544	0.124493	up
TC12002824.hg.1		n406340	accn=NR_004854 class=lncRNA name= ref=RefGeneNoncode transcriptId=NR_004854 cpcScore=-1.1536500 cnci=-0.3958171	NONCODE	3.1462	2.70793	4.70617	1.35498	0.009333	0.124493	up
TC01003152.hg.1		ENST00000384476	ncrna:snRNA chromosome:GRCh37:1:148604908:148605072:-1 gene:ENSG00000207205 gene_biotype:snRNA transcript_biotype:snRNA	ENSEMBL	6.56408	6.12629	2.4849	1.35453	0.052334	0.272532	up
TC10002146.hg.1		TCONS_l2_00003118-XLOC_l2_001644	linc-RPS24-1 chr10:+:79492933-79494076	Broad TUCP	2.32657	1.89107	1.85178	1.35238	0.11073	0.272532	up
TC02001553.hg.1		ENST00000425678	havana:lincRNA chromosome:GRCh37:2:8741022:8763072:-1 gene:ENSG00000231083 gene_biotype:lincRNA transcript_biotype:lincRNA	ENSEMBL	4.31014	3.87927	6.18756	1.34804	0.004207	0.102237	up
TC01005129.hg.1		n410147	accn=NR_036605 class=lncRNA name= ref=RefGeneNoncode transcriptId=NR_036605 cpcScore=4.0990900 cnci=-0.4008397	NONCODE	5.49814	5.06737	3.21056	1.34795	0.026734	0.170693	up
TC19002369.hg.1		n342328	accn=CR615358 class=mRNAlike lncRNA name=Human lncRNA ref=JounralRNA transcriptId=4820 cpcScore=1.0652200 cnci=-0.2779719	NONCODE	6.92741	6.49687	8.68811	1.34774	0.001551	0.102237	up
TC20001701.hg.1		TCONS_00028462-XLOC_013835	linc-GATA5-3 chr20:-:61199862-61200695	Rinn lincRNA	2.53712	2.10774	2.60118	1.34665	0.046767	0.272532	up
TC15001489.hg.1		ENST00000500929	cdna:putative chromosome:GRCh37:15:59060271:59063173:-1 gene:ENSG00000245975 gene_biotype:processed_transcript transcript_biotype:processed_transcript	ENSEMBL	2.09598	1.66757	4.44846	1.34574	0.01109	0.124493	up
TC05002974.hg.1		n410523	accn=NR_037665 class=lncRNA name= ref=RefGeneNoncode transcriptId=NR_037665 cpcScore=-0.4405470 cnci=-0.3223399	NONCODE	4.72016	4.29238	4.2569	1.34517	0.012557	0.124493	up
TC12001454.hg.1	SNORA2A	NR_002950	"Homo sapiens small nucleolar RNA, H/ACA box 2A (SNORA2A), small nucleolar RNA."	RefSeq	3.91719	3.49151	0.643216	1.34321	0.631761	0.57733	up
TC01004937.hg.1		n332989	accn=AF124248 class=mRNAlike lncRNA name=NULL ref=H-invitational v7.5 transcriptId=HIT000070449 cpcScore=-0.1801800 cnci=-0.0972979	NONCODE	2.26472	1.84009	1.99661	1.34223	0.088371	0.272532	up
TC08002263.hg.1		n410877	accn=NR_038335 class=lncRNA name= ref=RefGeneNoncode transcriptId=NR_038335 cpcScore=8.5657600 cnci=-0.1838598	NONCODE	8.59575	8.17239	2.94428	1.34104	0.033935	0.170693	up
TC02004155.hg.1		n338753	accn=CR592082 class=mRNAlike lncRNA name=Human lncRNA ref=JounralRNA transcriptId=1174 cpcScore=-0.9978780 cnci=-0.0631946	NONCODE	2.48042	2.05726	1.96227	1.34087	0.094605	0.272532	up
TC03002911.hg.1		n407911	accn=NR_027476 class=lncRNA name= ref=RefGeneNoncode transcriptId=NR_027476 cpcScore=3.1673400 cnci=-0.1290555	NONCODE	5.09193	4.66881	3.7293	1.34082	0.017909	0.170693	up
TC04001856.hg.1		n333148	accn=AF369213 class=mRNAlike lncRNA name=NULL ref=H-invitational v7.5 transcriptId=HIT000078519 cpcScore=2.0329800 cnci=-0.0840649	NONCODE	2.93141	2.50901	3.29334	1.34016	0.024948	0.170693	up
TC11002573.hg.1		n411723	accn=NR_045002 class=lncRNA name= ref=RefGeneNoncode transcriptId=NR_045002 cpcScore=5.8442600 cnci=-0.1670734	NONCODE	2.64139	2.21978	4.46555	1.33942	0.010962	0.124493	up
TC03001982.hg.1	TERC	ENST00000363312	ncrna:misc_RNA chromosome:GRCh37:3:169482398:169482835:-1 gene:ENSG00000200182 gene_biotype:misc_RNA transcript_biotype:misc_RNA	ENSEMBL	5.80053	5.38019	1.75166	1.33824	0.127395	0.272532	up
TC04002517.hg.1		n332792	accn=AF049126 class=mRNAlike lncRNA name=NULL ref=H-invitational v7.5 transcriptId=HIT000064173 cpcScore=1.4308300 cnci=-0.3322806	NONCODE	7.96801	7.5478	8.46346	1.33812	0.001679	0.102237	up
TC07000170.hg.1	HOTTIP	NR_037843	"Homo sapiens HOXA distal transcript antisense RNA (HOTTIP), non-coding RNA."	RefSeq	5.46337	5.04334	19.3185	1.33796	0.0002	0.082995	up
TC05001189.hg.1	FTH1P3	ENST00000401830	cdna:known chromosome:GRCh37:5:17353804:17354733:-1 gene:ENSG00000223361 gene_biotype:pseudogene transcript_biotype:processed_transcript	ENSEMBL	8.73543	8.31723	6.65812	1.33626	0.003343	0.102237	up
TC21000998.hg.1		n407814	accn=NR_027348 class=lncRNA name= ref=RefGeneNoncode transcriptId=NR_027348 cpcScore=4.5927900 cnci=-0.1697610	NONCODE	4.95359	4.53611	4.50268	1.33559	0.010655	0.124493	up
TC03000979.hg.1	LINC00888	NR_038301	"Homo sapiens uncharacterized LOC100505687 (LOC100505687), transcript variant 1, non-coding RNA."	RefSeq	4.31158	3.89496	5.09065	1.33479	0.007309	0.124493	up
TC16001518.hg.1		TCONS_l2_00009699-XLOC_l2_005195	linc-ORC6-11 chr16:+:33629697-33630084	Broad TUCP	2.00119	1.58496	1.11605	1.33443	0.281654	0.57733	up
TC17002405.hg.1		n340919	accn=AK054933 class=mRNAlike lncRNA name=Human lncRNA ref=JounralRNA transcriptId=3384 cpcScore=-0.7887170 cnci=-0.1668258	NONCODE	2.0805	1.66517	6.97541	1.3336	0.002914	0.102237	up
TC19000357.hg.1	MIR3189	NR_036156	"Homo sapiens microRNA 3189 (MIR3189), microRNA."	RefSeq	4.71938	4.30511	1.56732	1.33262	0.161107	0.272532	up
TC19002530.hg.1		TCONS_00027385-XLOC_013370	linc-BBC3 chr19:-:47742377-47747476	Rinn lincRNA	4.13731	3.72306	2.27624	1.33261	0.06469	0.272532	up
TC09002358.hg.1		n335580	accn=CR542238 class=mRNAlike lncRNA name=NULL ref=H-invitational v7.5 transcriptId=HIT000269106 cpcScore=1.8194700 cnci=-1.0000000	NONCODE	3.47377	3.05965	1.91833	1.33249	0.101232	0.272532	up
TC10002834.hg.1		n406618	accn=NR_024141 class=lncRNA name= ref=RefGeneNoncode transcriptId=NR_024141 cpcScore=0.5127830 cnci=-0.4068858	NONCODE	5.25577	4.84215	3.30916	1.33203	0.024658	0.170693	up
TC0X002283.hg.1		TCONS_l2_00030632-XLOC_l2_015848	linc-MAGEA1-1 chrX:-:152583138-152587121	Broad TUCP	2.41742	2.00434	4.45388	1.33153	0.011055	0.124493	up
TC15002377.hg.1		n410458	accn=NR_037601 class=lncRNA name= ref=RefGeneNoncode transcriptId=NR_037601 cpcScore=-0.9136350 cnci=-0.3845958	NONCODE	4.3156	3.90269	4.39987	1.33136	0.011397	0.124493	up
TC05002178.hg.1		n379667	accn=NULL class=lncRNA name= ref=EnsemblNoncode transcriptId=ENST00000502737 cpcScore=-1.0262400 cnci=-0.1452679	NONCODE	3.43461	3.02203	2.39075	1.33106	0.057408	0.272532	up
TC19001953.hg.1		n337466	accn=EF036491 class=mRNAlike lncRNA name=NULL ref=H-invitational v7.5 transcriptId=HIT000394744 cpcScore=1.1111700 cnci=-1.0000000	NONCODE	5.00007	4.58845	1.2441	1.33017	0.240377	0.272532	up
TC07001229.hg.1	EVX1-AS	ENST00000517726	cdna:known chromosome:GRCh37:7:27281048:27286848:-1 gene:ENSG00000253405 gene_biotype:antisense transcript_biotype:antisense	ENSEMBL	2.15942	1.74931	11.1072	1.32879	0.000768	0.102237	up
TC09002860.hg.1		n407050	accn=NR_024542 class=lncRNA name= ref=RefGeneNoncode transcriptId=NR_024542 cpcScore=-0.6594560 cnci=-0.1531190	NONCODE	5.02421	4.61529	5.1608	1.32769	0.007002	0.124493	up
TC02002042.hg.1	LOC100630918	NR_038942	"Homo sapiens uncharacterized LOC100630918 (LOC100630918), non-coding RNA."	RefSeq	2.29535	1.88665	3.58776	1.32749	0.019961	0.170693	up
TC08000150.hg.1		ENST00000519197	cdna:known chromosome:GRCh37:8:19936816:19975953:1 gene:ENSG00000253775 gene_biotype:antisense transcript_biotype:antisense	ENSEMBL	1.99363	1.58496	2.51006	1.32746	0.051023	0.272532	up
TC02002814.hg.1		ENST00000459212	ncrna:snoRNA chromosome:GRCh37:2:223562615:223562719:-1 gene:ENSG00000238852 gene_biotype:snoRNA transcript_biotype:snoRNA	ENSEMBL	3.12518	2.71846	5.16217	1.32567	0.00699	0.124493	up
TC05003354.hg.1		n342714	accn=AF275799 class=mRNAlike lncRNA name=Human lncRNA ref=JounralRNA transcriptId=5216 cpcScore=-1.1985100 cnci=-1.0000000	NONCODE	6.87674	6.47046	5.84419	1.32526	0.004949	0.102237	up
TC20000943.hg.1	MIR3194	NR_036162	"Homo sapiens microRNA 3194 (MIR3194), microRNA."	RefSeq	5.02319	4.61759	1.74897	1.32464	0.127946	0.272532	up
TC22001228.hg.1		TCONS_l2_00017903-XLOC_l2_009470	linc-KLHL22-4 chr22:-:21022100-21025525	Broad TUCP	3.37508	2.96974	1.71912	1.3244	0.13317	0.272532	up
TC02004131.hg.1		n383603	accn=NULL class=lncRNA name= ref=UCSCGeneNoncode transcriptId=uc002rkn.1 cpcScore=3.9069000 cnci=-0.2672799	NONCODE	7.43449	7.03095	4.49338	1.32276	0.010765	0.124493	up
TC04000428.hg.1	MIR4450	NR_039654	"Homo sapiens microRNA 4450 (MIR4450), microRNA."	RefSeq	2.62044	2.21916	2.44961	1.32068	0.054271	0.272532	up
TC01004761.hg.1		n337285	accn=BC128176 class=mRNAlike lncRNA name=NULL ref=H-invitational v7.5 transcriptId=HIT000389703 cpcScore=-1.0829800 cnci=-0.1377396	NONCODE	2.64585	2.24465	4.01852	1.3206	0.014632	0.124493	up
TC01003089.hg.1		ENST00000384378	ncrna:snRNA chromosome:GRCh37:1:144311213:144311376:-1 gene:ENSG00000207106 gene_biotype:snRNA transcript_biotype:snRNA	ENSEMBL	3.32092	2.91982	3.74524	1.32052	0.017743	0.170693	up
TC01003093.hg.1		ENST00000384101	ncrna:snRNA chromosome:GRCh37:1:144491442:144491605:-1 gene:ENSG00000206828 gene_biotype:snRNA transcript_biotype:snRNA	ENSEMBL	3.32092	2.91982	3.74524	1.32052	0.017743	0.170693	up
TC02004396.hg.1		n336205	accn=X93757 class=mRNAlike lncRNA name=NULL ref=H-invitational v7.5 transcriptId=HIT000324707 cpcScore=2.2441100 cnci=-0.0876331	NONCODE	1.98605	1.58496	0.999999	1.32051	0.32393	0.57733	up
TC09001735.hg.1	MIR4673	NR_039820	"Homo sapiens microRNA 4673 (MIR4673), microRNA."	RefSeq	3.63604	3.23537	1.84655	1.32012	0.111507	0.272532	up
TC02004611.hg.1		TCONS_l2_00014935-XLOC_l2_008289	linc-NXPH2-1 chr2:-:139658589-139659807	Broad TUCP	2.81378	2.41452	1.8352	1.31883	0.113403	0.272532	up
TC02003243.hg.1		TCONS_00003684-XLOC_001478	linc-EML6-1 chr2:+:54950820-54951863	Rinn lincRNA	3.77306	3.37381	2.34674	1.31882	0.060063	0.272532	up
TC07000169.hg.1	HOXA11-AS	NR_002795	"Homo sapiens HOXA11 antisense RNA (HOXA11-AS), antisense RNA."	RefSeq	3.12566	2.72685	5.04225	1.31842	0.007512	0.124493	up
TC06002848.hg.1		n334582	accn=U69701 class=mRNAlike lncRNA name=NULL ref=H-invitational v7.5 transcriptId=HIT000221082 cpcScore=1.3111100 cnci=-0.3837833	NONCODE	8.2724	7.87425	3.64894	1.31781	0.019016	0.170693	up
TC02003490.hg.1		n378001	accn=NULL class=lncRNA name= ref=EnsemblNoncode transcriptId=ENST00000419296 cpcScore=3.7115200 cnci=-0.1613148	NONCODE	4.80158	4.40416	4.50261	1.31715	0.01066	0.124493	up
TC08000009.hg.1	MIR596	NR_030326	"Homo sapiens microRNA 596 (MIR596), microRNA."	RefSeq	3.42044	3.02361	1.15738	1.31661	0.267653	0.57733	up
TC11002318.hg.1		ENST00000458951	ncrna:snoRNA chromosome:GRCh37:11:115497800:115497903:-1 gene:ENSG00000239153 gene_biotype:snoRNA transcript_biotype:snoRNA	ENSEMBL	2.87737	2.48253	6.82347	1.3148	0.003122	0.102237	up
TC17002196.hg.1		n334075	accn=M34340 class=mRNAlike lncRNA name=NULL ref=H-invitational v7.5 transcriptId=HIT000195578 cpcScore=1.5113800 cnci=-0.0622543	NONCODE	3.42964	3.03551	4.58766	1.31415	0.010081	0.124493	up
TC22001182.hg.1		TCONS_l2_00017835-XLOC_l2_009439	linc-SHANK3 chr22:+:51110332-51112874	Broad TUCP	3.74178	3.34855	4.89949	1.31333	0.008185	0.124493	up
TC17001738.hg.1		ENST00000390893	ncrna:snoRNA chromosome:GRCh37:17:56709003:56709197:-1 gene:ENSG00000212195 gene_biotype:snoRNA transcript_biotype:snoRNA	ENSEMBL	5.20786	4.8155	8.52959	1.31253	0.001621	0.102237	up
TC13001582.hg.1		n325687	accn=NULL class=mRNAlike lncRNA name=vega lncRNA ref=GENCODE transcriptId=OTTHUMT00000045352 cpcScore=-1.2258500 cnci=-0.3794396	NONCODE	2.05974	1.66757	2.26793	1.31237	0.065212	0.272532	up
TC08002311.hg.1		TCONS_l2_00028185-XLOC_l2_014504	linc-RNF170-3 chr8:-:47490844-47526157	Broad TUCP	4.07471	3.68429	3.80647	1.31078	0.016923	0.170693	up
TC15001299.hg.1		ENST00000561384	cdna:putative chromosome:GRCh37:15:45119398:45176892:-1 gene:ENSG00000259479 gene_biotype:pseudogene transcript_biotype:processed_transcript	ENSEMBL	4.59185	4.20145	14.4673	1.31075	0.000368	0.102237	up
TC02001417.hg.1	SCARNA6	NR_003006	"Homo sapiens small Cajal body-specific RNA 6 (SCARNA6), guide RNA."	RefSeq	3.48121	3.09083	4.2193	1.31074	0.01287	0.124493	up
TC09001705.hg.1	MIR3689C	NR_039691	"Homo sapiens microRNA 3689c (MIR3689C), microRNA."	RefSeq	2.23425	1.84471	1.3811	1.30998	0.20354	0.272532	up
TC12002619.hg.1		n337426	accn=DQ851491 class=mRNAlike lncRNA name=NULL ref=H-invitational v7.5 transcriptId=HIT000393870 cpcScore=1.5339800 cnci=-0.1351719	NONCODE	6.56683	6.17787	2.84107	1.30945	0.03698	0.170693	up
TC19001980.hg.1		n333353	accn=AY266362 class=mRNAlike lncRNA name=NULL ref=H-invitational v7.5 transcriptId=HIT000085659 cpcScore=2.6403900 cnci=-0.1541478	NONCODE	3.27668	2.88797	2.82546	1.30923	0.03742	0.170693	up
TC04002346.hg.1		n340287	accn=AF195420 class=mRNAlike lncRNA name=Human lncRNA ref=JounralRNA transcriptId=2748 cpcScore=6.9530900 cnci=-0.1006420	NONCODE	4.34211	3.95355	3.1704	1.30909	0.027702	0.170693	up
TC0X000761.hg.1	HCFC1-AS1	ENST00000438219	cdna:known chromosome:GRCh37:X:153234776:153235538:1 gene:ENSG00000235802 gene_biotype:antisense transcript_biotype:antisense	ENSEMBL	5.34585	4.95863	2.75951	1.30788	0.039885	0.170693	up
TC21000747.hg.1		n339526	accn=AL355711 class=mRNAlike lncRNA name=Human lncRNA ref=JounralRNA transcriptId=1967 cpcScore=-0.9752060 cnci=-0.1971431	NONCODE	2.0419	1.65475	6.91744	1.30781	0.003006	0.102237	up
TC05003274.hg.1		n335182	accn=AY429538 class=mRNAlike lncRNA name=NULL ref=H-invitational v7.5 transcriptId=HIT000254626 cpcScore=2.0866700 cnci=-0.1022695	NONCODE	5.44019	5.05318	3.84747	1.30768	0.01647	0.170693	up
TC22000122.hg.1		ENST00000385098	ncrna:miRNA chromosome:GRCh37:22:23134977:23135071:1 gene:ENSG00000207833 gene_biotype:miRNA transcript_biotype:miRNA	ENSEMBL	3.96003	3.57373	1.43728	1.30704	0.190035	0.272532	up
TC01004534.hg.1		n409690	accn=NR_034091 class=lncRNA name= ref=RefGeneNoncode transcriptId=NR_034091 cpcScore=-0.4259350 cnci=-0.2189415	NONCODE	2.75831	2.37237	2.28548	1.3067	0.063954	0.272532	up
TC12002292.hg.1		n335269	accn=AY665470 class=mRNAlike lncRNA name=NULL ref=H-invitational v7.5 transcriptId=HIT000255976 cpcScore=-1.4076000 cnci=-0.3200053	NONCODE	3.70522	3.31992	1.81561	1.30614	0.116552	0.272532	up
TC02003311.hg.1		n344725	accn=NULL class=lincRNA name=Human lincRNA ref=Scripture Reconstruction LincRNAs By Luo transcriptId=linc_luo_274 cpcScore=-1.4402200 cnci=-0.0997378	NONCODE	2.7489	2.36362	2.34805	1.30611	0.059988	0.272532	up
TC19002542.hg.1		n333286	accn=AY048588 class=mRNAlike lncRNA name=NULL ref=H-invitational v7.5 transcriptId=HIT000083821 cpcScore=0.5102170 cnci=-0.0095144	NONCODE	4.14301	3.75797	3.03622	1.30589	0.031239	0.170693	up
TC02003397.hg.1		n336673	accn=Z68992 class=mRNAlike lncRNA name=NULL ref=H-invitational v7.5 transcriptId=HIT000327629_03 cpcScore=2.6876400 cnci=-0.2575625	NONCODE	2.81583	2.43098	0.885443	1.30573	0.514273	0.57733	up
TC10002118.hg.1		n409246	accn=NR_033413 class=lncRNA name= ref=RefGeneNoncode transcriptId=NR_033413 cpcScore=6.3861000 cnci=-0.0959036	NONCODE	4.63167	4.24747	2.75919	1.30513	0.039896	0.170693	up
TC12002908.hg.1		n411584	accn=NR_040053 class=lncRNA name= ref=RefGeneNoncode transcriptId=NR_040053 cpcScore=2.3284300 cnci=-0.2514129	NONCODE	5.54594	5.16179	4.00285	1.30509	0.014801	0.124493	up
TC01004951.hg.1		n338465	accn=AL050068 class=mRNAlike lncRNA name=Human lncRNA ref=JounralRNA transcriptId=862 cpcScore=-1.0070800 cnci=-0.2140300	NONCODE	3.08068	2.69827	1.44782	1.30351	0.1876	0.272532	up
TC03002213.hg.1		n333476	accn=BC027957 class=mRNAlike lncRNA name=NULL ref=H-invitational v7.5 transcriptId=HIT000091419 cpcScore=-0.5730910 cnci=-0.0478364	NONCODE	6.87293	6.49191	2.66524	1.30226	0.04381	0.272532	up
TC09002024.hg.1		n346189	accn=NULL class=lincRNA name=Human lincRNA ref=Scripture Reconstruction LincRNAs By Luo transcriptId=linc_luo_1739 cpcScore=-1.3049200 cnci=-1.0000000	NONCODE	4.72706	4.3464	2.87646	1.30193	0.035878	0.170693	up
TC17002650.hg.1		n342704	accn=AK056941 class=mRNAlike lncRNA name=Human lncRNA ref=JounralRNA transcriptId=5206 cpcScore=-1.3509300 cnci=-0.2135778	NONCODE	7.31491	6.93432	8.76132	1.30188	0.00151	0.102237	up
TC01001166.hg.1		ENST00000365626	ncrna:snRNA chromosome:GRCh37:1:149605917:149606079:1 gene:ENSG00000202496 gene_biotype:snRNA transcript_biotype:snRNA	ENSEMBL	3.30392	2.92372	2.96686	1.30153	0.033257	0.170693	up
TC02004397.hg.1		n335966	accn=X72463 class=mRNAlike lncRNA name=NULL ref=H-invitational v7.5 transcriptId=HIT000323305 cpcScore=2.7536300 cnci=-0.0610377	NONCODE	2.18237	1.80302	1.07182	1.30075	0.296785	0.57733	up
TC21000447.hg.1		ENST00000459411	ncrna:snoRNA chromosome:GRCh37:21:39559551:39559656:-1 gene:ENSG00000238581 gene_biotype:snoRNA transcript_biotype:snoRNA	ENSEMBL	2.69524	2.31598	1.37881	1.30067	0.204126	0.272532	up
TC15002699.hg.1		n406467	accn=NR_023361 class=lncRNA name= ref=RefGeneNoncode transcriptId=NR_023361 cpcScore=1.6067100 cnci=-0.2367649	NONCODE	5.53448	5.15558	4.38589	1.30035	0.011542	0.124493	up
TC03001759.hg.1	FTH1P4	ENST00000421542	cdna:pseudogene chromosome:GRCh37:3:128483309:128483860:-1 gene:ENSG00000242992 gene_biotype:pseudogene transcript_biotype:processed_pseudogene	ENSEMBL	8.18175	7.80287	4.95421	1.30033	0.007918	0.124493	up
TC0X000226.hg.1	RNU12-2P	ENST00000364789	ncrna:snRNA chromosome:GRCh37:X:46992070:46992225:1 gene:ENSG00000201659 gene_biotype:snRNA transcript_biotype:snRNA	ENSEMBL	2.24989	1.8718	1.68036	1.29963	0.139861	0.272532	up
TC09000395.hg.1	CDC20P1	ENST00000541670	cdna:pseudogene chromosome:GRCh37:9:89626696:89628066:1 gene:ENSG00000231007 gene_biotype:pseudogene transcript_biotype:processed_pseudogene	ENSEMBL	5.93776	5.56251	3.96304	1.29707	0.015247	0.124493	up
TC04002080.hg.1		n335577	accn=CR542200 class=mRNAlike lncRNA name=NULL ref=H-invitational v7.5 transcriptId=HIT000269069 cpcScore=4.3181600 cnci=-0.2509626	NONCODE	6.46149	6.08713	7.81085	1.29626	0.002148	0.102237	up
TC11002773.hg.1		n334592	accn=U78793 class=mRNAlike lncRNA name=NULL ref=H-invitational v7.5 transcriptId=HIT000221451 cpcScore=0.2815080 cnci=-0.3321389	NONCODE	4.9496	4.57549	1.83542	1.29604	0.113386	0.272532	up
TC21000668.hg.1		n387210	accn=NULL class=lncRNA name= ref=UCSCGeneNoncode transcriptId=uc011adp.1 cpcScore=1.1785200 cnci=-0.2101188	NONCODE	3.67643	3.30243	5.61259	1.29594	0.005604	0.102237	up
TC11003367.hg.1		n333226	accn=AF527782 class=mRNAlike lncRNA name=NULL ref=H-invitational v7.5 transcriptId=HIT000081258 cpcScore=1.1662900 cnci=-0.0041207	NONCODE	2.74201	2.36807	2.07174	1.29589	0.080381	0.272532	up
TC07002213.hg.1		n762	accn=AF071166 class=Hoxa 11-AS RNA name=Hoxa 11-AS ref=NONCODE v2.0 transcriptId=NULL cpcScore=1.2316700 cnci=-0.0977950	NONCODE	2.91764	2.54497	4.96989	1.29474	0.00779	0.124493	up
TC01002283.hg.1		ENST00000416869	havana:lincRNA chromosome:GRCh37:1:17215037:17216137:-1 gene:ENSG00000238142 gene_biotype:lincRNA transcript_biotype:lincRNA	ENSEMBL	2.15964	1.78739	5.15465	1.29437	0.007025	0.124493	up
TC16001874.hg.1		TCONS_l2_00010143-XLOC_l2_005471	linc-SHCBP1 chr16:-:46658640-46660887	Broad TUCP	3.03859	2.66657	1.28371	1.29417	0.229082	0.272532	up
TC12002910.hg.1		n336684	accn=Z69891 class=mRNAlike lncRNA name=NULL ref=H-invitational v7.5 transcriptId=HIT000327860 cpcScore=-1.1451400 cnci=-1.0000000	NONCODE	5.75063	5.37882	2.33219	1.29398	0.061148	0.272532	up
TC10001637.hg.1	MIR936	NR_030760	"Homo sapiens microRNA 936 (MIR936), microRNA."	RefSeq	2.7593	2.388	5.81379	1.29352	0.005065	0.102237	up
TC01005937.hg.1		n338361	accn=BC034700 class=mRNAlike lncRNA name=Human lncRNA ref=JounralRNA transcriptId=756 cpcScore=-1.0444700 cnci=-0.2329625	NONCODE	2.15647	1.7863	3.7289	1.29251	0.017914	0.170693	up
TC18000997.hg.1		n383352	accn=NULL class=lncRNA name= ref=UCSCGeneNoncode transcriptId=uc002lnm.1 cpcScore=1.2081400 cnci=-0.1628832	NONCODE	2.03376	1.66495	4.52769	1.29129	0.010527	0.124493	up
TC11003010.hg.1		n410111	accn=NR_036542 class=lncRNA name= ref=RefGeneNoncode transcriptId=NR_036542 cpcScore=11.5355000 cnci=-0.1951032	NONCODE	7.28762	6.91896	4.56353	1.29115	0.010249	0.124493	up
TC01004465.hg.1		n407849	accn=NR_027404 class=lncRNA name= ref=RefGeneNoncode transcriptId=NR_027404 cpcScore=2.6811300 cnci=-0.2353635	NONCODE	3.97581	3.60753	3.10066	1.29081	0.029494	0.170693	up
TC16001648.hg.1		n339296	accn=BC035731 class=mRNAlike lncRNA name=Human lncRNA ref=JounralRNA transcriptId=1728 cpcScore=0.6966640 cnci=-0.0751258	NONCODE	4.3902	4.02203	3.44362	1.29072	0.022344	0.170693	up
TC16000907.hg.1	PKD1P5	ENST00000542593	cdna:known chromosome:GRCh37:16:18477223:18484776:-1 gene:ENSG00000254681 gene_biotype:pseudogene transcript_biotype:processed_transcript	ENSEMBL	5.21643	4.8485	3.15035	1.2905	0.028189	0.170693	up
TC05002756.hg.1		n335256	accn=AY576870 class=mRNAlike lncRNA name=NULL ref=H-invitational v7.5 transcriptId=HIT000255600 cpcScore=1.4059200 cnci=-0.1065496	NONCODE	4.32756	3.96175	3.47986	1.2886	0.02177	0.170693	up
TC17002475.hg.1		n325581	accn=NULL class=mRNAlike lncRNA name=vega lncRNA ref=GENCODE transcriptId=OTTHUMT00000256341 cpcScore=0.8953840 cnci=-0.1808671	NONCODE	2.28231	1.91861	2.36688	1.28672	0.058927	0.272532	up
TC01005456.hg.1		TCONS_00000515-XLOC_000820	linc-CYP4A11-2 chr1:-:47643840-47644943	Rinn lincRNA	2.27218	1.90885	2.79793	1.28639	0.038394	0.170693	up
TC17002410.hg.1		n337464	accn=EF036488 class=mRNAlike lncRNA name=NULL ref=H-invitational v7.5 transcriptId=HIT000394741 cpcScore=1.1536700 cnci=-0.0203700	NONCODE	5.33091	4.96762	3.24775	1.28635	0.025922	0.170693	up
TC02002567.hg.1		ENST00000459157	ncrna:snoRNA chromosome:GRCh37:2:178210586:178210689:-1 gene:ENSG00000238295 gene_biotype:snoRNA transcript_biotype:snoRNA	ENSEMBL	4.29986	3.93713	7.05741	1.28585	0.002815	0.102237	up
TC11002707.hg.1		n346301	accn=NULL class=lincRNA name=Human lincRNA ref=Scripture Reconstruction LincRNAs By Luo transcriptId=linc_luo_1851 cpcScore=-1.3601100 cnci=-0.3166204	NONCODE	2.72136	2.35908	4.65116	1.28546	0.009675	0.124493	up
TC07002463.hg.1		n333942	accn=L47668 class=mRNAlike lncRNA name=NULL ref=H-invitational v7.5 transcriptId=HIT000193932 cpcScore=-0.7571940 cnci=-0.2210194	NONCODE	4.43208	4.07044	6.50816	1.28489	0.003546	0.102237	up
TC19002129.hg.1		n411675	accn=NR_040515 class=lncRNA name= ref=RefGeneNoncode transcriptId=NR_040515 cpcScore=3.7223100 cnci=-0.1627516	NONCODE	3.69455	3.33425	4.80906	1.28369	0.008718	0.124493	up
TC22000663.hg.1	MIR3928	NR_037496	"Homo sapiens microRNA 3928 (MIR3928), microRNA."	RefSeq	2.89402	2.53488	1.66968	1.28266	0.141821	0.272532	up
TC16001045.hg.1	MIR4519	NR_039744	"Homo sapiens microRNA 4519 (MIR4519), microRNA."	RefSeq	2.32795	1.96947	1.88454	1.28207	0.105952	0.272532	up
TC16001424.hg.1		n345960	accn=NULL class=lincRNA name=Human lincRNA ref=Scripture Reconstruction LincRNAs By Luo transcriptId=linc_luo_1509 cpcScore=-1.3555100 cnci=-0.0365523	NONCODE	5.27076	4.91358	2.46946	1.28092	0.05307	0.272532	up
TC22000021.hg.1	CECR5-AS1	NR_024482	"Homo sapiens CECR5 antisense RNA 1 (CECR5-AS1), transcript variant 2, non-coding RNA."	RefSeq	2.77126	2.41473	3.36027	1.28034	0.023736	0.170693	up
TC03002552.hg.1		TCONS_00005590-XLOC_002830	linc-CEP63-2 chr3:+:134032417-134040013	Rinn lincRNA	2.17754	1.8214	2.52253	1.27999	0.050478	0.272532	up
TC22001245.hg.1		n333903	accn=L38562 class=mRNAlike lncRNA name=NULL ref=H-invitational v7.5 transcriptId=HIT000193387 cpcScore=-0.7669130 cnci=-0.1440863	NONCODE	2.62769	2.27166	2.72536	1.2799	0.041183	0.170693	up
TC19001662.hg.1	MIR3191	NR_036159	"Homo sapiens microRNA 3191 (MIR3191), microRNA."	RefSeq	2.5045	2.14858	1.26009	1.27981	0.235617	0.272532	up
TC15002681.hg.1		n386880	accn=NULL class=lncRNA name= ref=UCSCGeneNoncode transcriptId=uc010upi.1 cpcScore=1.4930500 cnci=-0.0730733	NONCODE	5.44793	5.09202	9.17029	1.27978	0.001366	0.102237	up
TC22001088.hg.1		n406661	accn=NR_024194 class=lncRNA name= ref=RefGeneNoncode transcriptId=NR_024194 cpcScore=8.9242400 cnci=-0.1650789	NONCODE	5.47203	5.11625	4.86289	1.27967	0.008428	0.124493	up
TC01000037.hg.1		ENST00000428932	cdna:known chromosome:GRCh37:1:1355625:1358071:1 gene:ENSG00000225905 gene_biotype:antisense transcript_biotype:antisense	ENSEMBL	3.91434	3.55883	8.51505	1.27944	0.001644	0.102237	up
TC02004657.hg.1		TCONS_l2_00014959-XLOC_l2_008322	linc-NR4A2 chr2:-:158066905-158067991	Broad TUCP	3.67649	3.32125	2.42408	1.2792	0.055535	0.272532	up
TC01005864.hg.1		n338288	accn=BC010117 class=mRNAlike lncRNA name=Human lncRNA ref=JounralRNA transcriptId=681 cpcScore=-0.6074120 cnci=-0.2311403	NONCODE	5.30853	4.95335	4.00747	1.27915	0.014731	0.124493	up
TC20001051.hg.1		n336837	accn=AJ697940 class=mRNAlike lncRNA name=NULL ref=H-invitational v7.5 transcriptId=HIT000330146 cpcScore=-1.2809000 cnci=-1.0000000	NONCODE	5.13765	4.7827	5.19276	1.27894	0.006845	0.124493	up
TC06002409.hg.1		n379497	accn=NULL class=lncRNA name= ref=EnsemblNoncode transcriptId=ENST00000500716 cpcScore=-1.2452600 cnci=-0.2662702	NONCODE	4.10015	3.74541	3.57504	1.27876	0.020176	0.170693	up
TC17001542.hg.1	HMGN2P15	ENST00000397765	cdna:pseudogene chromosome:GRCh37:17:40904898:40905817:-1 gene:ENSG00000214578 gene_biotype:pseudogene transcript_biotype:processed_pseudogene	ENSEMBL	7.17467	6.82041	6.47431	1.27832	0.003604	0.102237	up
TC19002320.hg.1		n333516	accn=BC038753 class=mRNAlike lncRNA name=NULL ref=H-invitational v7.5 transcriptId=HIT000095348 cpcScore=-1.2559700 cnci=-0.1334372	NONCODE	2.68973	2.33567	3.83806	1.27815	0.016575	0.170693	up
TC01001576.hg.1		ENST00000445515	cdna:pseudogene chromosome:GRCh37:1:182305137:182305475:1 gene:ENSG00000231684 gene_biotype:pseudogene transcript_biotype:processed_pseudogene	ENSEMBL	6.44666	6.09315	10.1559	1.27766	0.001012	0.102237	up
TC07001052.hg.1	LOC645249	NR_038835	"Homo sapiens uncharacterized LOC645249 (LOC645249), non-coding RNA."	RefSeq	2.10529	1.75253	3.93505	1.27701	0.015485	0.124493	up
TC0Y000045.hg.1		ENST00000516157	ncrna:miRNA chromosome:GRCh37:Y:10033981:10034093:1 gene:ENSG00000251966 gene_biotype:miRNA transcript_biotype:miRNA	ENSEMBL	5.45536	5.10271	1.41107	1.27691	0.196193	0.272532	up
TC02001686.hg.1	FTH1P3	NR_002201	"Homo sapiens ferritin, heavy polypeptide 1 pseudogene 3 (FTH1P3), non-coding RNA."	RefSeq	7.14272	6.79048	8.25585	1.27654	0.001806	0.102237	up
TC11002527.hg.1		TCONS_00019829-XLOC_009033	linc-ART1-1 chr11:+:3533504-3566749	Rinn lincRNA	3.4536	3.10201	3.41519	1.27597	0.02275	0.170693	up
TC14000750.hg.1	MIR134	NR_029698	"Homo sapiens microRNA 134 (MIR134), microRNA."	RefSeq	2.89916	2.548	1.38634	1.27559	0.20216	0.272532	up
TC19002485.hg.1		n335471	accn=AY820829 class=mRNAlike lncRNA name=NULL ref=H-invitational v7.5 transcriptId=HIT000257852 cpcScore=1.1846100 cnci=-1.0000000	NONCODE	5.52986	5.17881	2.36794	1.27548	0.058822	0.272532	up
TC11003205.hg.1		n411099	accn=NR_038923 class=lncRNA name= ref=RefGeneNoncode transcriptId=NR_038923 cpcScore=2.8487200 cnci=-0.1043640	NONCODE	2.28043	1.92978	4.63242	1.27513	0.009796	0.124493	up
TC07003166.hg.1		n385278	accn=NULL class=lncRNA name= ref=UCSCGeneNoncode transcriptId=uc003vpe.2 cpcScore=3.4612400 cnci=-0.2608289	NONCODE	5.10806	4.75797	2.51236	1.27464	0.050936	0.272532	up
TC17002321.hg.1		n333511	accn=BC037261 class=mRNAlike lncRNA name=NULL ref=H-invitational v7.5 transcriptId=HIT000094773 cpcScore=1.6500500 cnci=-0.0432746	NONCODE	3.78364	3.43367	2.42119	1.27454	0.05568	0.272532	up
TC11002732.hg.1		n341052	accn=BC071866 class=mRNAlike lncRNA name=Human lncRNA ref=JounralRNA transcriptId=3518 cpcScore=4.6586600 cnci=-0.0408064	NONCODE	3.86094	3.51108	3.48013	1.27444	0.021764	0.170693	up
TC02003429.hg.1		TCONS_00003790-XLOC_001587	linc-C2orf15 chr2:+:99348117-99368056	Rinn lincRNA	1.98328	1.63372	8.01279	1.27417	0.002032	0.102237	up
TC03003297.hg.1		n384393	accn=NULL class=lncRNA name= ref=UCSCGeneNoncode transcriptId=uc003fwf.1 cpcScore=-0.4361260 cnci=-0.2981330	NONCODE	3.95889	3.60952	3.12062	1.274	0.028897	0.170693	up
TC01005211.hg.1		n335487	accn=BC054019 class=mRNAlike lncRNA name=NULL ref=H-invitational v7.5 transcriptId=HIT000259403 cpcScore=1.7436200 cnci=-0.2981998	NONCODE	5.41776	5.06971	2.41635	1.27285	0.055998	0.272532	up
TC16001882.hg.1		n335131	accn=AY187245 class=mRNAlike lncRNA name=NULL ref=H-invitational v7.5 transcriptId=HIT000250930 cpcScore=-0.1967370 cnci=-0.0955316	NONCODE	3.90891	3.56128	2.72856	1.27247	0.041056	0.170693	up
TC0X001099.hg.1	FRMD8P1	NR_033742	"Homo sapiens FERM domain containing 8 pseudogene 1 (FRMD8P1), non-coding RNA."	RefSeq	2.86256	2.51522	2.35417	1.27221	0.059524	0.272532	up
TC05003313.hg.1		n335243	accn=AY545555 class=mRNAlike lncRNA name=NULL ref=H-invitational v7.5 transcriptId=HIT000255369 cpcScore=1.0616200 cnci=-0.3215346	NONCODE	2.30522	1.95836	1.28362	1.27179	0.229094	0.272532	up
TC11002728.hg.1		TCONS_00019322-XLOC_009167	linc-SCYL1-3 chr11:+:65218531-65221007	Rinn lincRNA	4.33308	3.98628	2.59695	1.27174	0.047005	0.272532	up
TC11003226.hg.1		n342771	accn=AK096756 class=mRNAlike lncRNA name=Human lncRNA ref=JounralRNA transcriptId=5274 cpcScore=2.7477100 cnci=-0.2155477	NONCODE	5.49675	5.15077	4.68216	1.27102	0.009449	0.124493	up
TC0X002204.hg.1		n342247	accn=L32786 class=mRNAlike lncRNA name=Human lncRNA ref=JounralRNA transcriptId=4737 cpcScore=-1.0306500 cnci=-0.2515551	NONCODE	2.86267	2.51747	6.36006	1.27033	0.003847	0.102237	up
TC11002660.hg.1		n334071	accn=M33031 class=mRNAlike lncRNA name=NULL ref=H-invitational v7.5 transcriptId=HIT000195490 cpcScore=0.9718550 cnci=-0.0502570	NONCODE	2.49289	2.14846	2.42355	1.26965	0.055558	0.272532	up
TC15002768.hg.1	LOC100507217	NR_037600	"Homo sapiens uncharacterized LOC100507217 (LOC100507217), transcript variant 2, non-coding RNA."	RefSeq	4.10067	3.75675	4.03118	1.2692	0.014528	0.124493	up
TC03002691.hg.1		n410845	accn=NR_038302 class=lncRNA name= ref=RefGeneNoncode transcriptId=NR_038302 cpcScore=0.2139870 cnci=-0.3160317	NONCODE	4.03832	3.69443	4.75057	1.26917	0.009031	0.124493	up
TC08002160.hg.1		n335664	accn=CR613149 class=mRNAlike lncRNA name=NULL ref=H-invitational v7.5 transcriptId=HIT000292344_03 cpcScore=1.2209900 cnci=-0.0768349	NONCODE	4.20882	3.8655	2.33938	1.26868	0.060689	0.272532	up
TC11000653.hg.1		ENST00000459530	ncrna:snoRNA chromosome:GRCh37:11:65820615:65820699:1 gene:ENSG00000238752 gene_biotype:snoRNA transcript_biotype:snoRNA	ENSEMBL	2.92982	2.58671	2.08216	1.26849	0.079488	0.272532	up
TC08001172.hg.1	MIR486	NR_030161	"Homo sapiens microRNA 486 (MIR486), microRNA."	RefSeq	3.33514	2.99205	2.73914	1.26847	0.040511	0.170693	up
TC15002470.hg.1		n337684	accn=AX747968 class=mRNAlike lncRNA name=Human lncRNA ref=JounralRNA transcriptId=66 cpcScore=-1.0098100 cnci=-0.0485802	NONCODE	2.76215	2.41922	1.76215	1.26834	0.125458	0.272532	up
TC07002345.hg.1		TCONS_l2_00025914-XLOC_l2_013431	linc-ZNF727-11 chr7:+:63019283-63023112	Broad TUCP	2.96222	2.61935	2.12737	1.26828	0.075812	0.272532	up
TC10000055.hg.1	MIR3155A	NR_036111	"Homo sapiens microRNA 3155a (MIR3155A), microRNA."	RefSeq	2.61897	2.27614	1.39309	1.26824	0.200496	0.272532	up
TC0X002150.hg.1		n335702	accn=CR620428 class=mRNAlike lncRNA name=NULL ref=H-invitational v7.5 transcriptId=HIT000299623 cpcScore=-1.3178100 cnci=-1.0000000	NONCODE	5.88133	5.5392	4.10139	1.26763	0.013966	0.124493	up
TC11003302.hg.1		n406463	accn=NR_023356 class=lncRNA name= ref=RefGeneNoncode transcriptId=NR_023356 cpcScore=6.3265200 cnci=-0.3198510	NONCODE	5.49998	5.15818	3.92101	1.26734	0.01563	0.124493	up
TC07002633.hg.1		n335993	accn=X74842 class=mRNAlike lncRNA name=NULL ref=H-invitational v7.5 transcriptId=HIT000323482 cpcScore=1.3607600 cnci=-0.2052975	NONCODE	2.11942	1.77832	3.58493	1.26672	0.020013	0.170693	up
TC09001736.hg.1	MIR4674	NR_039821	"Homo sapiens microRNA 4674 (MIR4674), microRNA."	RefSeq	6.79418	6.45392	1.62758	1.26599	0.149487	0.272532	up
TC01005210.hg.1		n381037	accn=NULL class=lncRNA name= ref=UCSCGeneNoncode transcriptId=uc001ahc.1 cpcScore=0.5918840 cnci=-0.1950390	NONCODE	5.28318	4.94293	7.27439	1.26598	0.002548	0.102237	up
TC15002309.hg.1		n408189	accn=NR_028330 class=lncRNA name= ref=RefGeneNoncode transcriptId=NR_028330 cpcScore=1.1007100 cnci=-0.1527599	NONCODE	2.85281	2.51262	3.8528	1.26592	0.016418	0.170693	up
TC18000841.hg.1		n411656	accn=NR_040241 class=lncRNA name= ref=RefGeneNoncode transcriptId=NR_040241 cpcScore=5.5494400 cnci=-0.2220009	NONCODE	3.64057	3.30068	4.37163	1.26566	0.011681	0.124493	up
TC01005205.hg.1		TCONS_l2_00000977-XLOC_l2_000735	linc-HES4-3 chr1:-:1006365-1009675	Broad TUCP	3.27364	2.93382	3.86807	1.2656	0.01625	0.170693	up
TC16001414.hg.1		n344505	accn=NULL class=lincRNA name=Human lincRNA ref=Scripture Reconstruction LincRNAs By Luo transcriptId=linc_luo_53 cpcScore=-1.2733300 cnci=-0.0655078	NONCODE	2.57977	2.24011	4.28422	1.26546	0.012325	0.124493	up
TC11002995.hg.1		n325838	accn=NULL class=mRNAlike lncRNA name=vega lncRNA ref=GENCODE transcriptId=OTTHUMT00000105392 cpcScore=2.2131100 cnci=-0.1450315	NONCODE	3.1918	2.85233	2.84109	1.26529	0.036974	0.170693	up
TC07002567.hg.1		n333355	accn=AY273894 class=mRNAlike lncRNA name=NULL ref=H-invitational v7.5 transcriptId=HIT000085681 cpcScore=-1.1145000 cnci=-0.0992528	NONCODE	6.71225	6.37332	2.36567	1.26481	0.059002	0.272532	up
TC01000864.hg.1	LOC100129046	NR_034091	"Homo sapiens uncharacterized LOC100129046 (LOC100129046), non-coding RNA."	RefSeq	2.22966	1.89102	3.02119	1.26457	0.031697	0.170693	up
TC04002120.hg.1		n340189	accn=AK000028 class=mRNAlike lncRNA name=Human lncRNA ref=JounralRNA transcriptId=2650 cpcScore=2.8063400 cnci=-0.0931017	NONCODE	3.51128	3.17334	4.75167	1.26395	0.009025	0.124493	up
TC0X002157.hg.1		n409316	accn=NR_033670 class=lncRNA name= ref=RefGeneNoncode transcriptId=NR_033670 cpcScore=-0.9481000 cnci=-0.1474558	NONCODE	6.18002	5.84283	3.59219	1.26329	0.019828	0.170693	up
TC17002001.hg.1		n408302	accn=NR_028514 class=lncRNA name= ref=RefGeneNoncode transcriptId=NR_028514 cpcScore=-1.3325800 cnci=-0.1733406	NONCODE	5.02162	4.68537	1.66041	1.26247	0.143543	0.272532	up
TC01003154.hg.1		ENST00000384241	ncrna:snRNA chromosome:GRCh37:1:148766938:148767102:-1 gene:ENSG00000206968 gene_biotype:snRNA transcript_biotype:snRNA	ENSEMBL	5.78235	5.44644	1.55529	1.26217	0.163734	0.272532	up
TC03002894.hg.1		n339350	accn=D83782 class=mRNAlike lncRNA name=Human lncRNA ref=JounralRNA transcriptId=1782 cpcScore=17.4385000 cnci=-0.1270985	NONCODE	5.11613	4.78028	5.26885	1.26212	0.006567	0.124493	up
TC22001089.hg.1		n334022	accn=M23041 class=mRNAlike lncRNA name=NULL ref=H-invitational v7.5 transcriptId=HIT000194871 cpcScore=2.1104100 cnci=-0.0596197	NONCODE	3.69537	3.3596	1.46558	1.26205	0.183466	0.272532	up
TC05002152.hg.1	HEIH	NR_045680	"Homo sapiens highly expressed in hepatocellular carcinoma long non-coding RNA (HEIH), non-coding RNA."	RefSeq	3.78863	3.45301	2.11112	1.26192	0.077093	0.272532	up
TC15001772.hg.1	LOC388152	NR_027001	"Homo sapiens uncharacterized LOC388152 (LOC388152), non-coding RNA."	RefSeq	5.15692	4.82169	7.75059	1.26158	0.002189	0.102237	up
TC17002831.hg.1		n337167	accn=AK226040 class=mRNAlike lncRNA name=NULL ref=H-invitational v7.5 transcriptId=HIT000385170 cpcScore=2.7917000 cnci=-0.2491841	NONCODE	6.96646	6.63147	3.33571	1.26137	0.024142	0.170693	up
TC01005690.hg.1		n407039	accn=NR_024537 class=lncRNA name= ref=RefGeneNoncode transcriptId=NR_024537 cpcScore=3.5553100 cnci=-0.3377522	NONCODE	7.10496	6.77118	2.30147	1.26032	0.062916	0.272532	up
TC14002277.hg.1	IGHV4-61	OTTHUMT00000324623	cdna:all chromosome:VEGA52:14:107095126:107095662:-1 Gene:OTTHUMG00000151976	Havana transcript	2.67212	2.33846	1.04365	1.26021	0.307187	0.57733	up
TC15002665.hg.1		n386119	accn=NULL class=lncRNA name= ref=UCSCGeneNoncode transcriptId=uc010blv.2 cpcScore=1.1537500 cnci=-0.0792890	NONCODE	5.55888	5.22523	5.73892	1.26019	0.005285	0.102237	up
TC19002026.hg.1		n409322	accn=NR_033677 class=lncRNA name= ref=RefGeneNoncode transcriptId=NR_033677 cpcScore=7.8625800 cnci=-0.1372894	NONCODE	4.35199	4.0185	4.53059	1.26006	0.010498	0.124493	up
TC10000577.hg.1	LINC00857	NR_038464	"Homo sapiens long intergenic non-protein coding RNA 857 (LINC00857), non-coding RNA."	RefSeq	2.30548	1.97222	4.0151	1.25986	0.014661	0.124493	up
TC02004375.hg.1		TCONS_l2_00014667-XLOC_l2_008110	linc-TGOLN2 chr2:-:85568531-85568853	Broad TUCP	5.41702	5.08412	7.0719	1.25954	0.00278	0.102237	up
TC10001671.hg.1		ENST00000448834	cdna:known chromosome:GRCh37:10:115470440:115479091:-1 gene:ENSG00000234393 gene_biotype:antisense transcript_biotype:antisense	ENSEMBL	2.06588	1.73308	4.2356	1.25945	0.012742	0.124493	up
TC20000386.hg.1	ZFAS1	NR_003604	"Homo sapiens ZNFX1 antisense RNA 1 (ZFAS1), transcript variant 1, non-coding RNA."	RefSeq	6.98073	6.64804	6.73637	1.25936	0.003238	0.102237	up
TC12000851.hg.1	MIR4497	NR_039718	"Homo sapiens microRNA 4497 (MIR4497), microRNA."	RefSeq	2.60396	2.27164	1.26251	1.25904	0.234898	0.272532	up
TC0X002312.hg.1	CA5BP1	NR_026551	"Homo sapiens carbonic anhydrase VB pseudogene 1 (CA5BP1), non-coding RNA."	RefSeq	4.48603	4.15391	5.36751	1.25886	0.0063	0.124493	up
TC16001786.hg.1		n382924	accn=NULL class=lncRNA name= ref=UCSCGeneNoncode transcriptId=uc002ddj.1 cpcScore=8.2464700 cnci=-0.0779549	NONCODE	4.27841	3.94653	9.0281	1.25865	0.001389	0.102237	up
TC07001569.hg.1		ENST00000439105	havana:lincRNA chromosome:GRCh37:7:84568665:84569561:-1 gene:ENSG00000232019 gene_biotype:lincRNA transcript_biotype:lincRNA	ENSEMBL	5.08996	4.75813	2.91917	1.2586	0.034625	0.170693	up
TC17002366.hg.1		n410722	accn=NR_038131 class=lncRNA name= ref=RefGeneNoncode transcriptId=NR_038131 cpcScore=-1.1752900 cnci=-0.3285831	NONCODE	3.89864	3.56691	2.21359	1.25853	0.069161	0.272532	up
TC16000774.hg.1	MIR1225	NR_030646	"Homo sapiens microRNA 1225 (MIR1225), microRNA."	RefSeq	3.49134	3.16002	1.72254	1.25816	0.132474	0.272532	up
TC22001394.hg.1		n338171	accn=BC009388 class=mRNAlike lncRNA name=Human lncRNA ref=JounralRNA transcriptId=560 cpcScore=-0.7554910 cnci=-0.1785781	NONCODE	2.88287	2.55165	2.63396	1.25808	0.045109	0.272532	up
TC07002214.hg.1		n342998	accn=GU724873 class=mRNAlike lncRNA name=HOTTIP ref=lncRNAdb transcriptId=342998 cpcScore=-1.3049800 cnci=-0.1374061	NONCODE	5.07761	4.74656	6.36489	1.25793	0.003824	0.102237	up
TC10002678.hg.1		TCONS_l2_00003601-XLOC_l2_002002	linc-JMJD1C-3 chr10:-:65929846-65930169	Broad TUCP	5.0103	4.67944	2.57441	1.25776	0.048107	0.272532	up
TC11002501.hg.1		n408340	accn=NR_029409 class=lncRNA name= ref=RefGeneNoncode transcriptId=NR_029409 cpcScore=-1.1445500 cnci=-0.1657589	NONCODE	4.16167	3.83113	2.18741	1.25748	0.071051	0.272532	up
TC08002312.hg.1		TCONS_l2_00028187-XLOC_l2_014505	linc-RNF170-2 chr8:-:47502986-47505093	Broad TUCP	2.31694	1.98648	2.07314	1.25741	0.080224	0.272532	up
TC15001758.hg.1	LOC283693	NR_036446	"Homo sapiens actin, alpha 2, smooth muscle, aorta pseudogene (LOC283693), non-coding RNA."	RefSeq	2.2202	1.89018	2.07303	1.25703	0.080253	0.272532	up
TC07000516.hg.1	HMGN2P11	ENST00000416443	cdna:pseudogene chromosome:GRCh37:7:84505977:84506234:1 gene:ENSG00000232605 gene_biotype:pseudogene transcript_biotype:processed_pseudogene	ENSEMBL	5.07904	4.7496	4.88174	1.25652	0.008312	0.124493	up
TC02001905.hg.1		ENST00000425312	cdna:pseudogene chromosome:GRCh37:2:63849309:63849965:-1 gene:ENSG00000228305 gene_biotype:pseudogene transcript_biotype:processed_pseudogene	ENSEMBL	7.86168	7.53229	3.18157	1.25648	0.027459	0.170693	up
TC19002268.hg.1		n383565	accn=NULL class=lncRNA name= ref=UCSCGeneNoncode transcriptId=uc002qsa.2 cpcScore=2.2526200 cnci=-0.1823856	NONCODE	4.48298	4.1539	3.02283	1.25621	0.031628	0.170693	up
TC06001031.hg.1	FLJ46906	NR_033896	"Homo sapiens uncharacterized LOC441172 (FLJ46906), non-coding RNA."	RefSeq	2.32466	1.99596	4.1533	1.25588	0.013484	0.124493	up
TC07002389.hg.1		n411681	accn=NR_040585 class=lncRNA name= ref=RefGeneNoncode transcriptId=NR_040585 cpcScore=3.3216600 cnci=-0.3890469	NONCODE	4.66385	4.33543	1.92433	1.25563	0.100223	0.272532	up
TC18000731.hg.1		n335137	accn=AY243318 class=mRNAlike lncRNA name=NULL ref=H-invitational v7.5 transcriptId=HIT000251170 cpcScore=0.3584060 cnci=-0.2512706	NONCODE	4.30976	3.98258	3.87225	1.25456	0.016204	0.170693	up
TC09002778.hg.1		n407656	accn=NR_027125 class=lncRNA name= ref=RefGeneNoncode transcriptId=NR_027125 cpcScore=3.2636500 cnci=-0.3045939	NONCODE	6.17529	5.84818	4.92157	1.2545	0.008051	0.124493	up
TC04001883.hg.1		n339830	accn=AF539739 class=mRNAlike lncRNA name=Human lncRNA ref=JounralRNA transcriptId=2277 cpcScore=1.2088600 cnci=-0.1210947	NONCODE	2.0795	1.75242	5.28004	1.25447	0.006526	0.124493	up
TC17002635.hg.1		n408352	accn=NR_029431 class=lncRNA name= ref=RefGeneNoncode transcriptId=NR_029431 cpcScore=3.4575200 cnci=-0.1136604	NONCODE	6.70764	6.38128	3.86613	1.25385	0.016273	0.170693	up
TC11003002.hg.1		n334026	accn=M24790 class=mRNAlike lncRNA name=NULL ref=H-invitational v7.5 transcriptId=HIT000194956 cpcScore=0.8033130 cnci=-0.1107541	NONCODE	2.72636	2.40031	3.13873	1.25357	0.028427	0.170693	up
TC20001363.hg.1		n335091	accn=AJ844627 class=mRNAlike lncRNA name=NULL ref=H-invitational v7.5 transcriptId=HIT000249431 cpcScore=1.3433800 cnci=-0.2157790	NONCODE	3.24946	2.92342	2.03031	1.25357	0.083988	0.272532	up
TC04002840.hg.1		n407800	accn=NR_027332 class=lncRNA name= ref=RefGeneNoncode transcriptId=NR_027332 cpcScore=1.7151100 cnci=-0.3673435	NONCODE	6.2116	5.88639	3.25898	1.25285	0.025696	0.170693	up
TC19001828.hg.1		ENST00000413496	cdna:known chromosome:GRCh37:19:54377880:54379303:-1 gene:ENSG00000232220 gene_biotype:antisense transcript_biotype:antisense	ENSEMBL	2.02443	1.69924	2.38731	1.25283	0.057639	0.272532	up
TC22001243.hg.1		n332472	accn=EF589390 class=mRNAlike lncRNA name=NULL ref=H-invitational v7.5 transcriptId=HIT000469209 cpcScore=-0.9005340 cnci=-0.1231674	NONCODE	1.93918	1.614	5.47884	1.25282	0.005981	0.102237	up
TC11000537.hg.1	RPLP0P2	NR_002775	"Homo sapiens ribosomal protein, large, P0 pseudogene 2 (RPLP0P2), non-coding RNA."	RefSeq	2.39912	2.07418	2.65728	1.25261	0.044175	0.272532	up
TC02003682.hg.1		TCONS_00004944-XLOC_001747	linc-GAD1-2 chr2:+:171626759-171627337	Rinn lincRNA	2.53433	2.20964	2.74955	1.2524	0.040186	0.170693	up
TC05002634.hg.1		n340631	accn=D87076 class=mRNAlike lncRNA name=Human lncRNA ref=JounralRNA transcriptId=3093 cpcScore=9.2830400 cnci=-0.1678169	NONCODE	3.98917	3.66515	3.1287	1.25181	0.028688	0.170693	up
TC22000883.hg.1		ENST00000439423	havana:lincRNA chromosome:GRCh37:22:46451620:46454040:-1 gene:ENSG00000231010 gene_biotype:lincRNA transcript_biotype:lincRNA	ENSEMBL	2.54232	2.21837	3.54004	1.25175	0.020779	0.170693	up
TC05000976.hg.1	MIR4634	NR_039777	"Homo sapiens microRNA 4634 (MIR4634), microRNA."	RefSeq	5.3107	4.98682	1.51918	1.25169	0.171527	0.272532	up
TC08000183.hg.1	LOC389641	NR_033928	"Homo sapiens uncharacterized LOC389641 (LOC389641), non-coding RNA."	RefSeq	4.69431	4.37077	10.2409	1.2514	0.001	0.102237	up
TC16001738.hg.1		TCONS_l2_00009929-XLOC_l2_005363	linc-TPSB2 chr16:-:1336271-1336612	Broad TUCP	2.08977	1.76627	1.05824	1.25136	0.301876	0.57733	up
TC08001741.hg.1		ENST00000524499	cdna:known chromosome:GRCh37:8:145132905:145134168:-1 gene:ENSG00000255224 gene_biotype:antisense transcript_biotype:antisense	ENSEMBL	2.63436	2.31087	2.01885	1.25135	0.085124	0.272532	up
TC02002200.hg.1	LOC151009	NR_027244	"Homo sapiens uncharacterized LOC151009 (LOC151009), non-coding RNA."	RefSeq	4.56023	4.23694	6.5839	1.25118	0.003459	0.102237	up
TC11002999.hg.1		n346077	accn=NULL class=lincRNA name=Human lincRNA ref=Scripture Reconstruction LincRNAs By Luo transcriptId=linc_luo_1627 cpcScore=-1.5399300 cnci=-0.1126680	NONCODE	2.3745	2.05184	4.84619	1.25063	0.008509	0.124493	up
TC03002328.hg.1		n342502	accn=BC066333 class=mRNAlike lncRNA name=Human lncRNA ref=JounralRNA transcriptId=4996 cpcScore=-0.4119090 cnci=-0.2636439	NONCODE	5.70632	5.38389	6.11706	1.25044	0.004352	0.102237	up
TC21000808.hg.1		TCONS_00029076-XLOC_013998	linc-LOC100132288-1 chr21:-:10582483-10599892	Rinn lincRNA	3.97919	3.65811	1.49287	1.24927	0.177267	0.272532	up
TC11002466.hg.1		ENST00000526254	havana:lincRNA chromosome:GRCh37:11:133653566:133680271:-1 gene:ENSG00000255258 gene_biotype:lincRNA transcript_biotype:lincRNA	ENSEMBL	2.16845	1.84736	4.45432	1.24927	0.011043	0.124493	up
TC11000600.hg.1	MIR1237	NR_031602	"Homo sapiens microRNA 1237 (MIR1237), microRNA."	RefSeq	6.30788	5.98705	2.10431	1.24905	0.077627	0.272532	up
TC07000863.hg.1	MIR4468	NR_039678	"Homo sapiens microRNA 4468 (MIR4468), microRNA."	RefSeq	3.11163	2.79092	2.75534	1.24895	0.039995	0.170693	up
TC14001719.hg.1		n335136	accn=AY236965 class=mRNAlike lncRNA name=NULL ref=H-invitational v7.5 transcriptId=HIT000251145 cpcScore=1.2480300 cnci=-0.0963894	NONCODE	5.73185	5.41137	3.4781	1.24874	0.021817	0.170693	up
TC09001943.hg.1		TCONS_l2_00028747-XLOC_l2_014796	linc-ANKRD20A1-28 chr9:+:44992702-44997587	Broad TUCP	2.81229	2.49241	3.19522	1.24822	0.027105	0.170693	up
TC14001785.hg.1		n338416	accn=BC000005 class=mRNAlike lncRNA name=Human lncRNA ref=JounralRNA transcriptId=813 cpcScore=5.4056300 cnci=-0.0723767	NONCODE	2.56698	2.24714	2.91209	1.24819	0.034834	0.170693	up
TC12002906.hg.1		n407259	accn=NR_026722 class=lncRNA name= ref=RefGeneNoncode transcriptId=NR_026722 cpcScore=3.4770600 cnci=-0.2162665	NONCODE	4.79711	4.47768	4.49345	1.24784	0.010753	0.124493	up
TC03002223.hg.1		n339250	accn=AK027107 class=mRNAlike lncRNA name=Human lncRNA ref=JounralRNA transcriptId=1682 cpcScore=-1.0718700 cnci=-0.2886534	NONCODE	2.7645	2.44544	1.41627	1.24751	0.195016	0.272532	up
TC15000778.hg.1	LOC80154	NR_026811	"Homo sapiens golgin subfamily A member 2-like (AGSK1), non-coding RNA."	RefSeq	5.2157	4.89677	6.28656	1.24741	0.004039	0.102237	up
TC07002879.hg.1		n408312	accn=NR_029372 class=lncRNA name= ref=RefGeneNoncode transcriptId=NR_029372 cpcScore=5.7309100 cnci=-0.2786442	NONCODE	4.02229	3.70397	3.78308	1.24688	0.017184	0.170693	up
TC08002566.hg.1		n341634	accn=CR602372 class=mRNAlike lncRNA name=Human lncRNA ref=JounralRNA transcriptId=4105 cpcScore=-1.1847000 cnci=-0.1737613	NONCODE	4.84867	4.53053	2.33404	1.24672	0.060985	0.272532	up
TC05002192.hg.1		TCONS_00009837-XLOC_004253	linc-C5orf38-3 chr5:+:2268284-2278578	Rinn lincRNA	2.20811	1.89029	3.99029	1.24645	0.014957	0.124493	up
TC14001050.hg.1		ENST00000555107	cdna:known chromosome:GRCh37:14:37116288:37128006:-1 gene:ENSG00000258661 gene_biotype:antisense transcript_biotype:antisense	ENSEMBL	2.0687	1.75181	4.66178	1.24565	0.009553	0.124493	up
TC01005207.hg.1		n333509	accn=BC035595 class=mRNAlike lncRNA name=NULL ref=H-invitational v7.5 transcriptId=HIT000093973_03 cpcScore=-1.0941300 cnci=-1.0000000	NONCODE	6.01576	5.6989	2.57026	1.24562	0.048234	0.272532	up
TC02000674.hg.1	LOC440894	NR_046110	"Homo sapiens uncharacterized LOC440894 (LOC440894), transcript variant 1, non-coding RNA."	RefSeq	3.48329	3.16644	3.59605	1.24561	0.019752	0.170693	up
TC19002351.hg.1		n338323	accn=BC052627 class=mRNAlike lncRNA name=Human lncRNA ref=JounralRNA transcriptId=717 cpcScore=6.8080100 cnci=-0.1015015	NONCODE	4.39419	4.07773	3.28482	1.24527	0.025151	0.170693	up
TC02004376.hg.1		n411118	accn=NR_038942 class=lncRNA name= ref=RefGeneNoncode transcriptId=NR_038942 cpcScore=-0.7329040 cnci=-0.1960429	NONCODE	2.20427	1.88789	3.04222	1.2452	0.0311	0.170693	up
TC21000024.hg.1	RNA5SP488	ENST00000364942	ncrna:rRNA chromosome:GRCh37:21:15443192:15443307:1 gene:ENSG00000201812 gene_biotype:rRNA transcript_biotype:rRNA	ENSEMBL	4.24046	3.92426	3.41571	1.24504	0.022739	0.170693	up
TC15001793.hg.1		ENST00000408339	ncrna:miRNA chromosome:GRCh37:15:85752346:85752429:-1 gene:ENSG00000221266 gene_biotype:miRNA transcript_biotype:miRNA	ENSEMBL	5.66851	5.35282	4.17955	1.24461	0.013293	0.124493	up
TC11000042.hg.1	TOLLIP-AS1	NR_029409	"Homo sapiens uncharacterized LOC255512 (LOC255512), non-coding RNA."	RefSeq	4.08925	3.77357	2.44534	1.2446	0.054474	0.272532	up
TC02001140.hg.1		ENST00000433933	cdna:known chromosome:GRCh37:2:197124838:197128928:1 gene:ENSG00000229056 gene_biotype:processed_transcript transcript_biotype:processed_transcript	ENSEMBL	1.94291	1.62737	7.08061	1.24447	0.002757	0.102237	up
TC08001495.hg.1		ENST00000459507	ncrna:snoRNA chromosome:GRCh37:8:102859484:102859588:-1 gene:ENSG00000238372 gene_biotype:snoRNA transcript_biotype:snoRNA	ENSEMBL	4.94158	4.62628	3.40949	1.24427	0.022884	0.170693	up
TC09001709.hg.1	MIR3689F	NR_039696	"Homo sapiens microRNA 3689f (MIR3689F), microRNA."	RefSeq	2.63303	2.3182	6.54873	1.24386	0.003488	0.102237	up
TCUn_gl000220000002.hg.1		TCONS_00030037-XLOC_014515	linc-MARK1-3 chrUn_gl000220:+:97128-122140	Rinn lincRNA	5.0852	4.77079	1.48296	1.2435	0.179331	0.272532	up
TC16001416.hg.1		n336939	accn=BC096064 class=mRNAlike lncRNA name=NULL ref=H-invitational v7.5 transcriptId=HIT000335352 cpcScore=-1.0211300 cnci=-0.1324004	NONCODE	2.67722	2.36291	1.14636	1.24342	0.271098	0.57733	up
TC10002244.hg.1		n340122	accn=BC029589 class=mRNAlike lncRNA name=Human lncRNA ref=JounralRNA transcriptId=2581 cpcScore=-1.0018300 cnci=-0.1394451	NONCODE	2.45033	2.13659	2.41764	1.24293	0.055888	0.272532	up
TC07002855.hg.1		TCONS_00013751-XLOC_006390	linc-HOXA11 chr7:-:27226865-27232305	Rinn lincRNA	2.61464	2.30092	1.17036	1.24291	0.263421	0.57733	up
TC17000703.hg.1	RNF126P1	NR_002818	"Homo sapiens ring finger protein 126 pseudogene 1 (RNF126P1), non-coding RNA."	RefSeq	2.4297	2.11606	1.86661	1.24284	0.10855	0.272532	up
TC01005084.hg.1		n338549	accn=BC035840 class=mRNAlike lncRNA name=Human lncRNA ref=JounralRNA transcriptId=953 cpcScore=5.6017400 cnci=-0.0867320	NONCODE	3.31827	3.00497	1.78995	1.24255	0.120825	0.272532	up
TC02003683.hg.1		n346424	accn=NULL class=lincRNA name=Human lincRNA ref=Scripture Reconstruction LincRNAs By Luo transcriptId=linc_luo_1974 cpcScore=-1.2954800 cnci=-0.4003505	NONCODE	2.80078	2.48799	3.67036	1.24211	0.018703	0.170693	up
TC11000534.hg.1	MIR4488	NR_039708	"Homo sapiens microRNA 4488 (MIR4488), microRNA."	RefSeq	2.99698	2.68425	1.51484	1.24206	0.172281	0.272532	up
TC09002530.hg.1		TCONS_l2_00029300-XLOC_l2_015184	linc-FAM75A6-8 chr9:-:44345603-44402079	Broad TUCP	3.85324	3.54085	2.24885	1.24177	0.066511	0.272532	up
TC11002450.hg.1	TCEB2P2	ENST00000535377	cdna:pseudogene chromosome:GRCh37:11:129902759:129903115:-1 gene:ENSG00000255262 gene_biotype:pseudogene transcript_biotype:processed_pseudogene	ENSEMBL	3.57661	3.26428	2.93317	1.24171	0.034249	0.170693	up
TC17001730.hg.1	MIR4736	NR_039889	"Homo sapiens microRNA 4736 (MIR4736), microRNA."	RefSeq	3.24147	2.92929	1.5315	1.24159	0.169051	0.272532	up
TC12002902.hg.1		n411748	accn=NR_045039 class=lncRNA name= ref=RefGeneNoncode transcriptId=NR_045039 cpcScore=3.6851500 cnci=-0.1789458	NONCODE	4.5719	4.25985	5.9686	1.24147	0.004705	0.102237	up
TC11002093.hg.1	MIR326	NR_029891	"Homo sapiens microRNA 326 (MIR326), microRNA."	RefSeq	3.76596	3.45396	2.43929	1.24142	0.054827	0.272532	up
TC0X001663.hg.1		TCONS_00016979-XLOC_007961	linc-DDX3X chrX:+:41134991-41136031	Rinn lincRNA	2.38968	2.0777	4.79205	1.24141	0.008811	0.124493	up
TC14002050.hg.1		n406852	accn=NR_024334 class=lncRNA name= ref=RefGeneNoncode transcriptId=NR_024334 cpcScore=-1.0360500 cnci=-0.2543830	NONCODE	2.27841	1.96656	2.55518	1.2413	0.049029	0.272532	up
TC0X001524.hg.1	MIR718	NR_031757	"Homo sapiens microRNA 718 (MIR718), microRNA."	RefSeq	3.98401	3.6725	6.06192	1.24101	0.004474	0.102237	up
TC19002531.hg.1		n410995	accn=NR_038457 class=lncRNA name= ref=RefGeneNoncode transcriptId=NR_038457 cpcScore=4.7067300 cnci=-0.1306548	NONCODE	5.76337	5.45199	8.11562	1.24089	0.001905	0.102237	up
TC02004497.hg.1		n383703	accn=NULL class=lncRNA name= ref=UCSCGeneNoncode transcriptId=uc002tfs.3 cpcScore=3.5612600 cnci=-0.1913834	NONCODE	4.80739	4.4961	2.76041	1.24082	0.039827	0.170693	up
TC06003190.hg.1		n407763	accn=NR_027284 class=lncRNA name= ref=RefGeneNoncode transcriptId=NR_027284 cpcScore=5.5250300 cnci=-0.1174977	NONCODE	1.94064	1.62953	4.81195	1.24067	0.008701	0.124493	up
TC08002565.hg.1		n341633	accn=BC000203 class=mRNAlike lncRNA name=Human lncRNA ref=JounralRNA transcriptId=4104 cpcScore=1.0983200 cnci=-0.1318027	NONCODE	2.00002	1.68925	2.74979	1.24037	0.040163	0.170693	up
TC19002454.hg.1		n338516	accn=AY007087 class=mRNAlike lncRNA name=Human lncRNA ref=JounralRNA transcriptId=914 cpcScore=0.1342240 cnci=-0.0980385	NONCODE	2.87871	2.56813	5.44057	1.24021	0.006103	0.124493	up
TC20001267.hg.1		n378660	accn=NULL class=lncRNA name= ref=EnsemblNoncode transcriptId=ENST00000441722 cpcScore=2.2134000 cnci=-0.1756911	NONCODE	6.90503	6.59455	8.05768	1.24012	0.001974	0.102237	up
TC07002499.hg.1		n335743	accn=X04729 class=mRNAlike lncRNA name=NULL ref=H-invitational v7.5 transcriptId=HIT000321062 cpcScore=0.3428000 cnci=-0.1074822	NONCODE	3.55193	3.24187	1.20577	1.23976	0.252137	0.57733	up
TC22000967.hg.1		n334616	accn=U84509 class=mRNAlike lncRNA name=NULL ref=H-invitational v7.5 transcriptId=HIT000221872 cpcScore=-0.9953890 cnci=-0.0369499	NONCODE	2.53837	2.22886	1.12473	1.23928	0.278618	0.57733	up
TC14000735.hg.1	MIR654	NR_030390	"Homo sapiens microRNA 654 (MIR654), microRNA."	RefSeq	2.16919	1.85982	3.08857	1.23917	0.029819	0.170693	up
TC01001291.hg.1	HMGN2P18	ENST00000406836	cdna:pseudogene chromosome:GRCh37:1:155121020:155121295:1 gene:ENSG00000223452 gene_biotype:pseudogene transcript_biotype:processed_pseudogene	ENSEMBL	5.55745	5.24832	4.18182	1.23896	0.01327	0.124493	up
TC07003017.hg.1		n410180	accn=NR_036682 class=lncRNA name= ref=RefGeneNoncode transcriptId=NR_036682 cpcScore=2.5696100 cnci=-0.2015187	NONCODE	4.6942	4.38555	3.95664	1.23855	0.015311	0.124493	up
TC04002169.hg.1		TCONS_00008877-XLOC_003668	linc-EXOSC9-6 chr4:+:120328234-120329039	Rinn lincRNA	2.88022	2.57169	1.30613	1.23845	0.222953	0.272532	up
TC19002294.hg.1		n336937	accn=BC094804 class=mRNAlike lncRNA name=NULL ref=H-invitational v7.5 transcriptId=HIT000335105 cpcScore=3.7768600 cnci=-0.0817236	NONCODE	4.155	3.84647	3.50872	1.23845	0.021266	0.170693	up
TC22001008.hg.1		n409308	accn=NR_033661 class=lncRNA name= ref=RefGeneNoncode transcriptId=NR_033661 cpcScore=2.5774100 cnci=-0.1534703	NONCODE	1.9546	1.64613	2.38935	1.2384	0.057529	0.272532	up
TC01005814.hg.1		n338220	accn=BC038543 class=mRNAlike lncRNA name=Human lncRNA ref=JounralRNA transcriptId=612 cpcScore=-0.6885620 cnci=-0.0786134	NONCODE	2.18648	1.87824	2.49054	1.23819	0.052009	0.272532	up
TC07001668.hg.1		ENST00000411015	[retired] ncrna:miRNA chromosome:GRCh37:7:99950101:99950193:-1 gene:ENSG00000222947 gene_biotype:miRNA transcript_biotype:miRNA	ENSEMBL	3.8616	3.55404	7.80173	1.23762	0.002172	0.102237	up
TC05002295.hg.1		n342648	accn=CR620010 class=mRNAlike lncRNA name=Human lncRNA ref=JounralRNA transcriptId=5150 cpcScore=-0.7072710 cnci=-0.3007907	NONCODE	2.25262	1.94518	6.12224	1.23751	0.004334	0.102237	up
TC12000333.hg.1		ENST00000551503	cdna:known chromosome:GRCh37:12:46777462:46850051:1 gene:ENSG00000257261 gene_biotype:processed_transcript transcript_biotype:processed_transcript	ENSEMBL	2.97179	2.66511	2.82865	1.23686	0.037299	0.170693	up
TC01004449.hg.1		n337982	accn=AK000776 class=mRNAlike lncRNA name=Human lncRNA ref=JounralRNA transcriptId=368 cpcScore=-1.1257800 cnci=-0.3705974	NONCODE	2.12185	1.81518	1.68333	1.23685	0.139351	0.272532	up
TC22001393.hg.1		n345795	accn=NULL class=lincRNA name=Human lincRNA ref=Scripture Reconstruction LincRNAs By Luo transcriptId=linc_luo_1344 cpcScore=-1.5502300 cnci=-0.1422230	NONCODE	3.18168	2.8751	6.89834	1.23678	0.003018	0.102237	up
TC16000691.hg.1	LOC400558	ENST00000378340	ensembl_havana_transcript:lincRNA chromosome:GRCh37:16:89232791:89235555:1 gene:ENSG00000205015 gene_biotype:lincRNA transcript_biotype:lincRNA	ENSEMBL	3.89066	3.5843	2.26996	1.23658	0.065085	0.272532	up
TC03001845.hg.1	HMGN2P25	ENST00000450495	cdna:pseudogene chromosome:GRCh37:3:141583849:141584121:-1 gene:ENSG00000228398 gene_biotype:pseudogene transcript_biotype:processed_pseudogene	ENSEMBL	7.42708	7.12079	3.05149	1.23653	0.030833	0.170693	up
TC02001045.hg.1		ENST00000449168	cdna:known chromosome:GRCh37:2:176032632:176033250:1 gene:ENSG00000229750 gene_biotype:antisense transcript_biotype:antisense	ENSEMBL	4.25302	3.94683	2.02176	1.23644	0.084794	0.272532	up
TC01004879.hg.1		n410052	accn=NR_036490 class=lncRNA name= ref=RefGeneNoncode transcriptId=NR_036490 cpcScore=-0.8531680 cnci=-0.1795736	NONCODE	2.23918	1.93311	2.47011	1.23633	0.053035	0.272532	up
TC22001176.hg.1		n407976	accn=NR_027691 class=lncRNA name= ref=RefGeneNoncode transcriptId=NR_027691 cpcScore=15.3193000 cnci=-0.0759756	NONCODE	3.77223	3.46632	2.25265	1.2362	0.066244	0.272532	up
TC21000224.hg.1		ENST00000426029	cdna:known chromosome:GRCh37:21:45759259:45760353:1 gene:ENSG00000232969 gene_biotype:antisense transcript_biotype:antisense	ENSEMBL	2.20619	1.90038	2.94718	1.23611	0.033814	0.170693	up
TC11000331.hg.1	MIR1343	NR_039836	"Homo sapiens microRNA 1343 (MIR1343), microRNA."	RefSeq	3.78575	3.48005	1.18456	1.23601	0.258741	0.57733	up
TC03002802.hg.1		n406833	accn=NR_024272 class=lncRNA name= ref=RefGeneNoncode transcriptId=NR_024272 cpcScore=6.0903300 cnci=-0.1123855	NONCODE	6.1338	5.82849	4.15644	1.23568	0.013455	0.124493	up
TC01001079.hg.1		ENST00000364829	ncrna:snRNA chromosome:GRCh37:1:144534038:144534199:1 gene:ENSG00000201699 gene_biotype:snRNA transcript_biotype:snRNA	ENSEMBL	6.69079	6.38572	2.8034	1.23548	0.038226	0.170693	up
TC19000183.hg.1		ENST00000516198	[retired] ncrna:miRNA chromosome:GRCh37:19:10778447:10778519:1 gene:ENSG00000252007 gene_biotype:miRNA transcript_biotype:miRNA	ENSEMBL	4.05583	3.75098	2.32062	1.23529	0.061826	0.272532	up
TC02002004.hg.1		ENST00000418001	havana:lincRNA chromosome:GRCh37:2:75146682:75151973:-1 gene:ENSG00000236209 gene_biotype:lincRNA transcript_biotype:lincRNA	ENSEMBL	2.07092	1.76636	3.26923	1.23504	0.025435	0.170693	up
TC01000652.hg.1	LOC100507564	NR_038953	"Homo sapiens uncharacterized LOC100507564 (LOC100507564), non-coding RNA."	RefSeq	1.96466	1.66127	4.13455	1.23404	0.013687	0.124493	up
TC05003305.hg.1		n334057	accn=M28590 class=mRNAlike lncRNA name=NULL ref=H-invitational v7.5 transcriptId=HIT000195249 cpcScore=0.5421470 cnci=-0.0392233	NONCODE	2.35598	2.05285	2.5041	1.23382	0.051313	0.272532	up
TC0X002052.hg.1		n406783	accn=NR_024234 class=lncRNA name= ref=RefGeneNoncode transcriptId=NR_024234 cpcScore=3.4983100 cnci=-0.1342183	NONCODE	7.39373	7.09092	4.22232	1.23355	0.012841	0.124493	up
TC08001707.hg.1		ENST00000519281	cdna:known chromosome:GRCh37:8:143915554:143916204:-1 gene:ENSG00000253728 gene_biotype:antisense transcript_biotype:antisense	ENSEMBL	2.51937	2.21658	1.9694	1.23352	0.093601	0.272532	up
TC11002288.hg.1		ENST00000516495	[retired] ncrna:miRNA chromosome:GRCh37:11:111692163:111692236:-1 gene:ENSG00000252304 gene_biotype:miRNA transcript_biotype:miRNA	ENSEMBL	7.93421	7.63159	1.36732	1.23339	0.207054	0.272532	up
TC15000604.hg.1		ENST00000517098	[retired] ncrna:miRNA chromosome:GRCh37:15:65670165:65670240:1 gene:ENSG00000252907 gene_biotype:miRNA transcript_biotype:miRNA	ENSEMBL	6.21677	5.91418	3.05203	1.23336	0.030827	0.170693	up
TC22001214.hg.1		n409332	accn=NR_033687 class=lncRNA name= ref=RefGeneNoncode transcriptId=NR_033687 cpcScore=4.0787200 cnci=-0.1077952	NONCODE	5.35828	5.05579	3.73068	1.23327	0.017897	0.170693	up
TC07002101.hg.1		TCONS_00014055-XLOC_005963	linc-MAFK-1 chr7:+:1499553-1501464	Rinn lincRNA	2.33391	2.03169	1.27748	1.23304	0.230851	0.272532	up
TC0X001688.hg.1		n335637	accn=CR605071 class=mRNAlike lncRNA name=NULL ref=H-invitational v7.5 transcriptId=HIT000284266 cpcScore=-0.5747510 cnci=-0.0348696	NONCODE	3.70508	3.40306	3.07859	1.23287	0.03005	0.170693	up
TC21001012.hg.1		TCONS_00029159-XLOC_014103	linc-U2AF1-3 chr21:-:44808522-44809763	Rinn lincRNA	2.06623	1.76421	1.58165	1.23287	0.15815	0.272532	up
TC11003086.hg.1		n342756	accn=BC058160 class=mRNAlike lncRNA name=Human lncRNA ref=JounralRNA transcriptId=5259 cpcScore=2.5015800 cnci=-0.1802848	NONCODE	2.51386	2.21203	2.43851	1.2327	0.054868	0.272532	up
TC11001229.hg.1		ENST00000526612	cdna:known chromosome:GRCh37:11:310139:311141:-1 gene:ENSG00000254910 gene_biotype:antisense transcript_biotype:antisense	ENSEMBL	4.14535	3.84356	5.25961	1.23268	0.006619	0.124493	up
TC14001226.hg.1		ENST00000411053	ncrna:snRNA chromosome:GRCh37:14:65591070:65591260:-1 gene:ENSG00000222985 gene_biotype:snRNA transcript_biotype:snRNA	ENSEMBL	1.88904	1.588	4.11073	1.23203	0.013873	0.124493	up
TC02003340.hg.1		n338886	accn=AK125271 class=mRNAlike lncRNA name=Human lncRNA ref=JounralRNA transcriptId=1312 cpcScore=-1.0543500 cnci=-0.1328582	NONCODE	2.54252	2.24151	3.89015	1.232	0.016007	0.124493	up
TC06002990.hg.1		n336964	accn=BC104655 class=mRNAlike lncRNA name=NULL ref=H-invitational v7.5 transcriptId=HIT000337805 cpcScore=1.0705900 cnci=-0.1873697	NONCODE	5.00929	4.70878	1.96277	1.23157	0.094512	0.272532	up
TC01003698.hg.1		ENST00000415582	cdna:known chromosome:GRCh37:1:201969229:201970411:-1 gene:ENSG00000234678 gene_biotype:antisense transcript_biotype:antisense	ENSEMBL	2.30645	2.00624	2.56879	1.23132	0.04831	0.272532	up
TC06003169.hg.1		n385044	accn=NULL class=lncRNA name= ref=UCSCGeneNoncode transcriptId=uc003qtb.2 cpcScore=2.3434700 cnci=-0.2386826	NONCODE	2.0219	1.72169	2.89281	1.23132	0.035333	0.170693	up
TC15002219.hg.1		n334630	accn=U87393 class=mRNAlike lncRNA name=NULL ref=H-invitational v7.5 transcriptId=HIT000222023 cpcScore=3.4909700 cnci=-0.0478052	NONCODE	2.8016	2.50203	2.10756	1.23078	0.077354	0.272532	up
TC19002303.hg.1		n333539	accn=BC052640 class=mRNAlike lncRNA name=NULL ref=H-invitational v7.5 transcriptId=HIT000099545 cpcScore=2.1047200 cnci=-0.1109238	NONCODE	2.89389	2.59444	3.53013	1.23068	0.020953	0.170693	up
TC19002169.hg.1		n411537	accn=NR_040006 class=lncRNA name= ref=RefGeneNoncode transcriptId=NR_040006 cpcScore=10.5318000 cnci=-0.0404533	NONCODE	7.24492	6.94581	5.51883	1.23038	0.005842	0.102237	up
TC11003001.hg.1		n406123	accn=NR_003512 class=lncRNA name= ref=RefGeneNoncode transcriptId=NR_003512 cpcScore=3.2715800 cnci=-0.1246561	NONCODE	2.9792	2.68049	3.03209	1.23005	0.03139	0.170693	up
TC10001011.hg.1	MIR3155B	NR_039698	"Homo sapiens microRNA mir-3155b (MIR3155B), microRNA."	RefSeq	3.86002	3.56131	1.70975	1.23004	0.134637	0.272532	up
TC03001366.hg.1		ENST00000459492	ncrna:snoRNA chromosome:GRCh37:3:47292013:47292116:-1 gene:ENSG00000239128 gene_biotype:snoRNA transcript_biotype:snoRNA	ENSEMBL	10.1209	9.82245	8.00026	1.22978	0.00205	0.102237	up
TC15002675.hg.1		n378484	accn=NULL class=lncRNA name= ref=EnsemblNoncode transcriptId=ENST00000436127 cpcScore=1.8749800 cnci=-0.0890302	NONCODE	5.13558	4.83728	4.51378	1.22969	0.010597	0.124493	up
TC01004117.hg.1		TCONS_00000129-XLOC_000007	linc-SAMD11-5 chr1:+:752750-755214	Rinn lincRNA	1.9408	1.64261	1.39946	1.2296	0.198907	0.272532	up
TC04002011.hg.1		n333419	accn=BC012067 class=mRNAlike lncRNA name=NULL ref=H-invitational v7.5 transcriptId=HIT000087777 cpcScore=1.7290800 cnci=-0.0784715	NONCODE	5.12376	4.82574	2.89078	1.22946	0.035437	0.170693	up
TC15001752.hg.1		ENST00000408590	ncrna:miRNA chromosome:GRCh37:15:83145848:83145931:-1 gene:ENSG00000221517 gene_biotype:miRNA transcript_biotype:miRNA	ENSEMBL	5.19492	4.89747	4.78425	1.22897	0.008875	0.124493	up
TC14002064.hg.1		n346452	accn=NULL class=lincRNA name=Human lincRNA ref=Scripture Reconstruction LincRNAs By Luo transcriptId=linc_luo_2002 cpcScore=-1.3050700 cnci=-0.0073051	NONCODE	6.26002	5.96283	2.44726	1.22875	0.054387	0.272532	up
TC01000108.hg.1	ENO1-AS1	NR_038351	"Homo sapiens ENO1 antisense RNA 1 (ENO1-AS1), non-coding RNA."	RefSeq	2.2368	1.93983	2.7382	1.22856	0.040586	0.170693	up
TC14001851.hg.1		n333453	accn=BC020324 class=mRNAlike lncRNA name=NULL ref=H-invitational v7.5 transcriptId=HIT000090080 cpcScore=2.8120400 cnci=-0.0188732	NONCODE	4.64592	4.34943	1.97217	1.22816	0.093172	0.272532	up
TC21000796.hg.1		n346407	accn=NULL class=lincRNA name=Human lincRNA ref=Scripture Reconstruction LincRNAs By Luo transcriptId=linc_luo_1957 cpcScore=-1.3108600 cnci=-0.1330196	NONCODE	1.88478	1.58912	2.84173	1.22745	0.036945	0.170693	up
TC09001944.hg.1		TCONS_l2_00029735-XLOC_l2_014797	linc-ANKRD20A1-27 chr9:+:44997776-44999351	Broad TUCP	2.53618	2.24053	5.26916	1.22744	0.006561	0.124493	up
TC05003028.hg.1		n340484	accn=AK090594 class=mRNAlike lncRNA name=Human lncRNA ref=JounralRNA transcriptId=2945 cpcScore=-1.0605600 cnci=-0.4840886	NONCODE	2.19794	1.90248	2.38014	1.22727	0.05804	0.272532	up
TC17002691.hg.1		n343017	accn=NR003038 class=mRNAlike lncRNA name=SNHG5 ref=lncRNAdb transcriptId=343017 cpcScore=-1.3005000 cnci=-0.3380675	NONCODE	5.08783	4.79249	2.94929	1.22718	0.033756	0.170693	up
TC06003757.hg.1		n405607	accn=NR_002767 class=lncRNA name= ref=RefGeneNoncode transcriptId=NR_002767 cpcScore=2.7141000 cnci=-0.4250075	NONCODE	2.40841	2.11326	1.66037	1.22701	0.143555	0.272532	up
TC17001928.hg.1	MIR4739	NR_039893	"Homo sapiens microRNA 4739 (MIR4739), microRNA."	RefSeq	1.94896	1.65401	2.70358	1.22684	0.042181	0.170693	up
TC02002956.hg.1		ENST00000400768	cdna:known chromosome:GRCh37:2:242674130:242674913:-1 gene:ENSG00000215692 gene_biotype:antisense transcript_biotype:antisense	ENSEMBL	3.56966	3.27474	2.19159	1.22681	0.070744	0.272532	up
TC15001741.hg.1		ENST00000408168	ncrna:miRNA chromosome:GRCh37:15:82769264:82769347:-1 gene:ENSG00000221095 gene_biotype:miRNA transcript_biotype:miRNA	ENSEMBL	5.19808	4.90376	4.90298	1.22631	0.008167	0.124493	up
TC02000244.hg.1		ENST00000457097	cdna:known chromosome:GRCh37:2:38828740:38829320:1 gene:ENSG00000235586 gene_biotype:antisense transcript_biotype:antisense	ENSEMBL	2.19757	1.90344	3.53224	1.22615	0.0209	0.170693	up
TC18000025.hg.1	LINC00667	ENST00000458396	ensembl:lincRNA chromosome:GRCh37:18:5232875:5238332:1 gene:ENSG00000263753 gene_biotype:lincRNA transcript_biotype:lincRNA	ENSEMBL	1.94158	1.64768	6.385	1.22595	0.003795	0.102237	up
TC09001332.hg.1	SNORA84	NR_003704	"Homo sapiens small nucleolar RNA, H/ACA box 84 (SNORA84), small nucleolar RNA."	RefSeq	4.17607	3.88235	1.64819	1.2258	0.145805	0.272532	up
TC07002870.hg.1		n336266	accn=Y10152 class=mRNAlike lncRNA name=NULL ref=H-invitational v7.5 transcriptId=HIT000325555 cpcScore=-1.0796400 cnci=-0.1443410	NONCODE	2.8095	2.51582	2.34148	1.22576	0.060498	0.272532	up
TC11001081.hg.1		ENST00000531886	cdna:known chromosome:GRCh37:11:118914899:118916205:1 gene:ENSG00000255114 gene_biotype:antisense transcript_biotype:antisense	ENSEMBL	2.24238	1.94891	2.11163	1.22558	0.077047	0.272532	up
TC09001760.hg.1	MIR3621	NR_037416	"Homo sapiens microRNA 3621 (MIR3621), microRNA."	RefSeq	6.98026	6.68696	2.07538	1.22544	0.080039	0.272532	up
TC11003322.hg.1		n410125	accn=NR_036562 class=lncRNA name= ref=RefGeneNoncode transcriptId=NR_036562 cpcScore=4.1319100 cnci=-0.1086240	NONCODE	2.01378	1.72071	5.37581	1.22524	0.006271	0.124493	up
TC15002318.hg.1		TCONS_l2_00009460-XLOC_l2_004759	linc-GOLGA6L9 chr15:+:82619907-82623844	Broad TUCP	3.63299	3.34014	1.02763	1.22507	0.313652	0.57733	up
TC01000295.hg.1		ENST00000516769	ncrna:snRNA chromosome:GRCh37:1:23490446:23490546:1 gene:ENSG00000252578 gene_biotype:snRNA transcript_biotype:snRNA	ENSEMBL	2.58392	2.29133	1.91229	1.22483	0.102085	0.272532	up
TC08001787.hg.1		n336614	accn=Z36835 class=mRNAlike lncRNA name=NULL ref=H-invitational v7.5 transcriptId=HIT000327143 cpcScore=0.7447300 cnci=-0.0446071	NONCODE	2.16632	1.8739	2.3706	1.2247	0.058579	0.272532	up
TC01000109.hg.1	HMGN2P17	ENST00000437767	cdna:pseudogene chromosome:GRCh37:1:8953568:8953840:1 gene:ENSG00000238249 gene_biotype:pseudogene transcript_biotype:processed_pseudogene	ENSEMBL	6.45411	6.16186	4.53776	1.22455	0.010452	0.124493	up
TC17002037.hg.1		n407101	accn=NR_024603 class=lncRNA name= ref=RefGeneNoncode transcriptId=NR_024603 cpcScore=4.4807900 cnci=-0.1344378	NONCODE	6.81661	6.52438	7.63669	1.22453	0.002224	0.102237	up
TC19000271.hg.1	MIR1470	NR_031716	"Homo sapiens microRNA 1470 (MIR1470), microRNA."	RefSeq	6.89013	6.59791	2.52164	1.22453	0.050519	0.272532	up
TC19002441.hg.1		TCONS_00027301-XLOC_013301	linc-ANKRD27 chr19:-:33177953-33182862	Rinn lincRNA	2.16343	1.87154	4.83872	1.22424	0.008538	0.124493	up
TC19001939.hg.1		n387060	accn=NULL class=lncRNA name= ref=UCSCGeneNoncode transcriptId=uc010xhe.1 cpcScore=5.7084500 cnci=-0.0961520	NONCODE	3.3129	3.02105	3.32165	1.22421	0.02442	0.170693	up
TC05002167.hg.1	MIR4638	NR_039781	"Homo sapiens microRNA 4638 (MIR4638), microRNA."	RefSeq	3.81307	3.52125	2.34416	1.22418	0.060266	0.272532	up
TC06000015.hg.1	HMGN2P28	ENST00000457049	cdna:pseudogene chromosome:GRCh37:6:2341684:2341950:1 gene:ENSG00000236086 gene_biotype:pseudogene transcript_biotype:processed_pseudogene	ENSEMBL	5.625	5.3335	3.62826	1.22392	0.019341	0.170693	up
TC08000802.hg.1	OTTHUMG00000164381	OTTHUMT00000378542	cdna:all chromosome:VEGA52:8:143171188:143172980:1 Gene:OTTHUMG00000164381	Havana transcript	2.16542	1.87394	3.76596	1.2239	0.017421	0.170693	up
TC11001252.hg.1		ENST00000506172	cdna:known chromosome:GRCh37:11:856880:859795:-1 gene:ENSG00000250397 gene_biotype:antisense transcript_biotype:antisense	ENSEMBL	3.52111	3.23009	4.10048	1.2235	0.013983	0.124493	up
TC12003096.hg.1		n333278	accn=AY034105 class=mRNAlike lncRNA name=NULL ref=H-invitational v7.5 transcriptId=HIT000083480 cpcScore=1.0148900 cnci=-0.1918008	NONCODE	7.94318	7.65224	4.35999	1.22343	0.011785	0.124493	up
TC13000348.hg.1	STK24-AS1	ENST00000434547	cdna:known chromosome:GRCh37:13:99229498:99231084:1 gene:ENSG00000224418 gene_biotype:antisense transcript_biotype:antisense	ENSEMBL	3.21859	2.92814	1.64541	1.22302	0.146332	0.272532	up
TC10002114.hg.1		n335523	accn=BC068061 class=mRNAlike lncRNA name=NULL ref=H-invitational v7.5 transcriptId=HIT000262921 cpcScore=-1.1010500 cnci=-0.2427805	NONCODE	6.66876	6.37839	4.22962	1.22295	0.012794	0.124493	up
TC02004514.hg.1		n406498	accn=NR_024005 class=lncRNA name= ref=RefGeneNoncode transcriptId=NR_024005 cpcScore=1.0679800 cnci=-0.1534835	NONCODE	2.06217	1.772	2.43091	1.22278	0.055222	0.272532	up
TC16001077.hg.1	UBE2MP1	NR_002837	"Homo sapiens ubiquitin-conjugating enzyme E2M pseudogene 1 (UBE2MP1), non-coding RNA."	RefSeq	5.85417	5.56401	1.73893	1.22277	0.129621	0.272532	up
TC10002166.hg.1		n381511	accn=NULL class=lncRNA name= ref=UCSCGeneNoncode transcriptId=uc001kbe.1 cpcScore=1.9316000 cnci=-0.1614750	NONCODE	3.50726	3.21771	2.37699	1.22226	0.05819	0.272532	up
TC11002996.hg.1		n381590	accn=NULL class=lncRNA name= ref=UCSCGeneNoncode transcriptId=uc001lub.1 cpcScore=2.4632200 cnci=-0.0665336	NONCODE	3.95737	3.66786	2.6522	1.22222	0.044361	0.272532	up
TC14001809.hg.1		TCONS_00023029-XLOC_010901	linc-KCNK13 chr14:+:90527210-90528063	Rinn lincRNA	6.51059	6.22125	2.93483	1.22208	0.034202	0.170693	up
TC16000853.hg.1	RNA5SP403	ENST00000363598	ncrna:rRNA chromosome:GRCh37:16:9658247:9658354:-1 gene:ENSG00000200468 gene_biotype:rRNA transcript_biotype:rRNA	ENSEMBL	5.32955	5.04111	1.96518	1.22132	0.094117	0.272532	up
TC16002106.hg.1	SLC7A5P1	NR_002593	"Homo sapiens solute carrier family 7 (amino acid transporter light chain, L system), member 5 pseudogene 1 (SLC7A5P1), non-coding RNA."	RefSeq	5.14465	4.85648	2.5131	1.22109	0.050913	0.272532	up
TC11003017.hg.1		n377737	accn=NULL class=lncRNA name= ref=EnsemblNoncode transcriptId=ENST00000382076 cpcScore=2.3027200 cnci=-0.3598111	NONCODE	2.08867	1.80137	2.95922	1.22035	0.033443	0.170693	up
TC04002559.hg.1		n332638	accn=AB019573 class=mRNAlike lncRNA name=NULL ref=H-invitational v7.5 transcriptId=HIT000058617 cpcScore=0.2031480 cnci=-0.2713903	NONCODE	3.86285	3.5757	1.30375	1.22022	0.223585	0.272532	up
TC01001579.hg.1	LOC284648	NR_036490	"Homo sapiens uncharacterized LOC284648 (LOC284648), non-coding RNA."	RefSeq	2.03598	1.74888	1.99994	1.22018	0.086748	0.272532	up
TC19002112.hg.1		n410066	accn=NR_036504 class=lncRNA name= ref=RefGeneNoncode transcriptId=NR_036504 cpcScore=1.3487500 cnci=-0.0946866	NONCODE	2.75543	2.46852	3.06397	1.22003	0.030439	0.170693	up
TC01001139.hg.1		ENST00000391154	ncrna:snRNA chromosome:GRCh37:1:147994146:147994313:1 gene:ENSG00000212456 gene_biotype:snRNA transcript_biotype:snRNA	ENSEMBL	7.83181	7.54497	4.22012	1.21997	0.012858	0.124493	up
TC07000428.hg.1	SBDSP1	NR_001588	"Homo sapiens Shwachman-Bodian-Diamond syndrome pseudogene 1 (SBDSP1), transcript variant 3, non-coding RNA."	RefSeq	5.06734	4.78061	3.29822	1.21987	0.024878	0.170693	up
TC12001058.hg.1	LOC100506978	ENST00000542627	havana:lincRNA chromosome:GRCh37:12:133033746:133036610:1 gene:ENSG00000256783 gene_biotype:lincRNA transcript_biotype:lincRNA	ENSEMBL	2.21101	1.92503	2.36301	1.21924	0.059083	0.272532	up
TC0X001123.hg.1	BCYRN1	NR_001568	"Homo sapiens brain cytoplasmic RNA 1 (BCYRN1), non-coding RNA."	RefSeq	10.9539	10.668	6.30154	1.21919	0.003986	0.102237	up
TC19002284.hg.1		n337076	accn=DQ225272 class=mRNAlike lncRNA name=NULL ref=H-invitational v7.5 transcriptId=HIT000342500 cpcScore=2.5260200 cnci=-0.0804319	NONCODE	4.2299	3.94412	2.92714	1.21907	0.034364	0.170693	up
TC17002858.hg.1	HOXB-AS3	NR_033201	"Homo sapiens HOXB cluster antisense RNA 3 (HOXB-AS3), transcript variant 1, non-coding RNA."	RefSeq	5.07583	4.79033	6.65989	1.21883	0.003331	0.102237	up
TC02001659.hg.1	MIR1301	NR_031570	"Homo sapiens microRNA 1301 (MIR1301), microRNA."	RefSeq	2.6923	2.40695	1.87688	1.2187	0.107094	0.272532	up
TC02003337.hg.1		n410586	accn=NR_037849 class=lncRNA name= ref=RefGeneNoncode transcriptId=NR_037849 cpcScore=6.9211300 cnci=-0.1175756	NONCODE	5.01485	4.72962	6.75579	1.2186	0.003215	0.102237	up
TC11003189.hg.1		n341045	accn=AK096306 class=mRNAlike lncRNA name=Human lncRNA ref=JounralRNA transcriptId=3511 cpcScore=-1.1535600 cnci=-0.2656703	NONCODE	1.87903	1.59396	1.89548	1.21847	0.104294	0.272532	up
TC01004255.hg.1		n406454	accn=NR_023345 class=lncRNA name= ref=RefGeneNoncode transcriptId=NR_023345 cpcScore=10.0181000 cnci=-0.1601185	NONCODE	4.07172	3.78667	3.6352	1.21845	0.019248	0.170693	up
TC14001567.hg.1	LOC100507437	ENST00000504332	cdna:known chromosome:GRCh37:14:105883918:105886076:-1 gene:ENSG00000251602 gene_biotype:antisense transcript_biotype:antisense	ENSEMBL	2.68044	2.39546	3.23734	1.21839	0.026171	0.170693	up
TC12000167.hg.1	LOC100129361	NR_036583	"[retired] Homo sapiens hypothetical LOC100129361 (LOC100129361), non-coding RNA."	RefSeq	3.51418	3.22944	6.42523	1.2182	0.003702	0.102237	up
TC17002685.hg.1		n410440	accn=NR_037575 class=lncRNA name= ref=RefGeneNoncode transcriptId=NR_037575 cpcScore=6.0543800 cnci=-0.1977978	NONCODE	5.19329	4.90881	6.45247	1.21797	0.003644	0.102237	up
TC03002916.hg.1		n339367	accn=D87462 class=mRNAlike lncRNA name=Human lncRNA ref=JounralRNA transcriptId=1799 cpcScore=9.9077300 cnci=-0.1988318	NONCODE	5.05876	4.77449	4.91934	1.2178	0.008074	0.124493	up
TC10001687.hg.1		ENST00000425264	cdna:known chromosome:GRCh37:10:118999111:119001434:-1 gene:ENSG00000225936 gene_biotype:antisense transcript_biotype:antisense	ENSEMBL	3.55591	3.27175	2.99772	1.2177	0.032428	0.170693	up
TC03002898.hg.1		n407877	accn=NR_027437 class=lncRNA name= ref=RefGeneNoncode transcriptId=NR_027437 cpcScore=1.9461500 cnci=-0.1666596	NONCODE	5.42075	5.13661	2.69557	1.21769	0.042621	0.170693	up
TC09000082.hg.1		ENST00000450445	cdna:known chromosome:GRCh37:9:16726812:16727522:1 gene:ENSG00000234779 gene_biotype:antisense transcript_biotype:antisense	ENSEMBL	2.63312	2.34956	2.46967	1.2172	0.053064	0.272532	up
TC05002518.hg.1		n340554	accn=BC030197 class=mRNAlike lncRNA name=Human lncRNA ref=JounralRNA transcriptId=3016 cpcScore=6.2884600 cnci=-0.0427996	NONCODE	3.01411	2.73103	1.69532	1.2168	0.137241	0.272532	up
TC09002305.hg.1		n409341	accn=NR_033701 class=lncRNA name= ref=RefGeneNoncode transcriptId=NR_033701 cpcScore=3.3143500 cnci=-0.1955160	NONCODE	2.94965	2.66661	2.07783	1.21675	0.079888	0.272532	up
TC14000660.hg.1		ENST00000408150	ncrna:miRNA chromosome:GRCh37:14:101369934:101370053:1 gene:ENSG00000221077 gene_biotype:miRNA transcript_biotype:miRNA	ENSEMBL	3.00003	2.71707	0.900148	1.21668	0.508393	0.57733	up
TC09001316.hg.1	MIR4290	NR_036253	"Homo sapiens microRNA 4290 (MIR4290), microRNA."	RefSeq	1.95208	1.66925	1.90554	1.21658	0.10296	0.272532	up
TC12001836.hg.1	USP44	ENST00000547951	cdna:putative chromosome:GRCh37:12:95940226:95942445:-1 gene:ENSG00000136014 gene_biotype:protein_coding transcript_biotype:processed_transcript	ENSEMBL	1.9408	1.65854	3.93213	1.2161	0.015549	0.124493	up
TC15002618.hg.1		n337427	accn=DQ854814 class=mRNAlike lncRNA name=NULL ref=H-invitational v7.5 transcriptId=HIT000393894 cpcScore=-1.2362600 cnci=-0.1142556	NONCODE	4.80428	4.52215	2.24803	1.21599	0.066563	0.272532	up
TC10000162.hg.1	RNA5SP304	ENST00000411199	ncrna:rRNA chromosome:GRCh37:10:23286184:23286287:1 gene:ENSG00000223131 gene_biotype:rRNA transcript_biotype:rRNA	ENSEMBL	3.29421	3.01228	1.43462	1.21582	0.190662	0.272532	up
TC07002684.hg.1		n387660	accn=NULL class=lncRNA name= ref=UCSCGeneNoncode transcriptId=uc011kvo.1 cpcScore=5.1326100 cnci=-0.1708267	NONCODE	3.43209	3.15027	1.70767	1.21572	0.135026	0.272532	up
TC11002724.hg.1		n410436	accn=NR_037567 class=lncRNA name= ref=RefGeneNoncode transcriptId=NR_037567 cpcScore=1.1362900 cnci=-0.1878418	NONCODE	4.96144	4.68003	6.55587	1.21538	0.003476	0.102237	up
TC19001740.hg.1	SNAR-B2	NR_024230	"Homo sapiens small ILF3/NF90-associated RNA B2 (SNAR-B2), small nuclear RNA."	RefSeq	4.73186	4.45049	3.73046	1.21534	0.017903	0.170693	up
TC02003935.hg.1		TCONS_l2_00014321-XLOC_l2_007827	linc-SNED1-4 chr2:+:241845859-241859705	Broad TUCP	2.79349	2.51215	4.21394	1.21532	0.012922	0.124493	up
TC0X002097.hg.1		n409368	accn=NR_033742 class=lncRNA name= ref=RefGeneNoncode transcriptId=NR_033742 cpcScore=8.7131400 cnci=-0.0594025	NONCODE	2.83439	2.55325	1.121	1.21515	0.279975	0.57733	up
TC01000983.hg.1		ENST00000442751	cdna:putative chromosome:GRCh37:1:112532392:112533745:1 gene:ENSG00000240200 gene_biotype:processed_transcript transcript_biotype:processed_transcript	ENSEMBL	3.76666	3.48579	2.00703	1.21493	0.08604	0.272532	up
TC11002525.hg.1		n407668	accn=NR_027138 class=lncRNA name= ref=RefGeneNoncode transcriptId=NR_027138 cpcScore=4.0595500 cnci=-0.1242127	NONCODE	3.55793	3.27726	3.80551	1.21475	0.016946	0.170693	up
TC21001009.hg.1		TCONS_00028944-XLOC_014100	linc-U2AF1-5 chr21:-:44560632-44561202	Rinn lincRNA	2.86132	2.58073	1.50831	1.2147	0.173597	0.272532	up
TC20001704.hg.1		n406973	accn=NR_024470 class=lncRNA name= ref=RefGeneNoncode transcriptId=NR_024470 cpcScore=-0.7236760 cnci=-0.1326993	NONCODE	2.02969	1.74937	1.66529	1.21447	0.142558	0.272532	up
TC04000031.hg.1	SCARNA22	ENST00000516197	ncrna:snoRNA chromosome:GRCh37:4:1976363:1976487:1 gene:ENSG00000252006 gene_biotype:snoRNA transcript_biotype:snoRNA	ENSEMBL	5.47428	5.194	3.01003	1.21443	0.032051	0.170693	up
TC03002508.hg.1		TCONS_00006196-XLOC_002793	linc-ROPN1B-1 chr3:+:125485333-125505694	Rinn lincRNA	3.35716	3.07699	1.55515	1.21433	0.163797	0.272532	up
TC03000177.hg.1		ENST00000458918	ncrna:snoRNA chromosome:GRCh37:3:37238232:37238335:1 gene:ENSG00000238929 gene_biotype:snoRNA transcript_biotype:snoRNA	ENSEMBL	2.45024	2.17035	2.93791	1.2141	0.034121	0.170693	up
TC08001393.hg.1		ENST00000408210	ncrna:miRNA chromosome:GRCh37:8:87670098:87670180:-1 gene:ENSG00000221137 gene_biotype:miRNA transcript_biotype:miRNA	ENSEMBL	5.15046	4.8709	1.80498	1.21383	0.118262	0.272532	up
TC12002516.hg.1		n405458	accn=NR_002212 class=lncRNA name= ref=RefGeneNoncode transcriptId=NR_002212 cpcScore=2.0214400 cnci=-0.3010525	NONCODE	8.6844	8.40549	5.54779	1.21328	0.005778	0.102237	up
TC02004202.hg.1		TCONS_l2_00015780-XLOC_l2_007990	linc-LRPPRC-1 chr2:-:44286098-44294916	Broad TUCP	2.16199	1.88308	1.47259	1.21327	0.181831	0.272532	up
TC20001574.hg.1		n344748	accn=NULL class=lincRNA name=Human lincRNA ref=Scripture Reconstruction LincRNAs By Luo transcriptId=linc_luo_297 cpcScore=-1.3401800 cnci=-0.1775181	NONCODE	4.52585	4.24704	4.35097	1.21319	0.011849	0.124493	up
TC17000516.hg.1	RNA5SP442	ENST00000365050	ncrna:rRNA chromosome:GRCh37:17:39874406:39874512:1 gene:ENSG00000201920 gene_biotype:rRNA transcript_biotype:rRNA	ENSEMBL	3.87177	3.59299	2.69754	1.21317	0.042517	0.170693	up
TC02003977.hg.1		TCONS_00003151-XLOC_001944	linc-MYT1L-5 chr2:-:2645760-2660402	Rinn lincRNA	2.12534	1.84679	5.27699	1.21297	0.006532	0.124493	up
TC07000399.hg.1	SNORA22	NR_002961	"Homo sapiens small nucleolar RNA, H/ACA box 22 (SNORA22), small nucleolar RNA."	RefSeq	8.70291	8.4245	2.77679	1.21286	0.039195	0.170693	up
TC10002026.hg.1		TCONS_l2_00003008-XLOC_l2_001569	linc-BMS1-1 chr10:+:43250483-43265051	Broad TUCP	2.2581	1.98022	2.28628	1.21242	0.063896	0.272532	up
TC10000685.hg.1	RNA5SP324	ENST00000365177	ncrna:rRNA chromosome:GRCh37:10:98379133:98379240:1 gene:ENSG00000202047 gene_biotype:rRNA transcript_biotype:rRNA	ENSEMBL	2.81724	2.54002	2.70128	1.21186	0.042297	0.170693	up
TC21000184.hg.1	MIR3197	NR_036167	"Homo sapiens microRNA 3197 (MIR3197), microRNA."	RefSeq	4.54348	4.26631	1.74059	1.21181	0.129326	0.272532	up
TC01003116.hg.1		ENST00000364235	ncrna:snRNA chromosome:GRCh37:1:145944938:145945104:-1 gene:ENSG00000201105 gene_biotype:snRNA transcript_biotype:snRNA	ENSEMBL	4.15613	3.87917	1.49937	1.21163	0.17596	0.272532	up
TC01003131.hg.1		ENST00000384064	ncrna:snRNA chromosome:GRCh37:1:147486649:147486815:-1 gene:ENSG00000206791 gene_biotype:snRNA transcript_biotype:snRNA	ENSEMBL	4.15613	3.87917	1.49937	1.21163	0.17596	0.272532	up
TC02000083.hg.1	MIR3125	NR_036072	"Homo sapiens microRNA 3125 (MIR3125), microRNA."	RefSeq	2.89154	2.61468	3.23396	1.21155	0.026252	0.170693	up
TC09002278.hg.1		n323963	accn=NULL class=mRNAlike lncRNA name=vega lncRNA ref=GENCODE transcriptId=OTTHUMT00000054569 cpcScore=-1.1660100 cnci=-0.1158093	NONCODE	2.1752	1.89857	2.49033	1.21136	0.052027	0.272532	up
TC07000389.hg.1		ENST00000384614	ncrna:snoRNA chromosome:GRCh37:7:64526377:64526510:1 gene:ENSG00000207344 gene_biotype:snoRNA transcript_biotype:snoRNA	ENSEMBL	6.38183	6.10534	3.13469	1.21125	0.028572	0.170693	up
TC01003082.hg.1	RNU1-13P	ENST00000384499	ncrna:snRNA chromosome:GRCh37:1:143673129:143673290:-1 gene:ENSG00000238825 gene_biotype:snRNA transcript_biotype:snRNA	ENSEMBL	7.72819	7.45174	2.18644	1.21121	0.071135	0.272532	up
TC01003146.hg.1	RNU1-12P	ENST00000365194	ncrna:snRNA chromosome:GRCh37:1:147860642:147860803:-1 gene:ENSG00000202064 gene_biotype:snRNA transcript_biotype:snRNA	ENSEMBL	7.72819	7.45174	2.18644	1.21121	0.071135	0.272532	up
TC03002232.hg.1		TCONS_00005951-XLOC_002581	linc-SLC6A6 chr3:+:14266505-14272302	Rinn lincRNA	1.86067	1.58496	4.98132	1.21059	0.007738	0.124493	up
TC09002245.hg.1		TCONS_00016151-XLOC_007557	linc-LHX2-2 chr9:+:126762614-126763637	Rinn lincRNA	3.08998	2.81493	3.76247	1.21004	0.017503	0.170693	up
TC16001938.hg.1		n409100	accn=NR_033227 class=lncRNA name= ref=RefGeneNoncode transcriptId=NR_033227 cpcScore=3.9232300 cnci=-0.1828483	NONCODE	7.07139	6.79656	3.30869	1.20985	0.024675	0.170693	up
TC12002609.hg.1		n342045	accn=BC041995 class=mRNAlike lncRNA name=Human lncRNA ref=JounralRNA transcriptId=4526 cpcScore=1.7583000 cnci=-0.2373853	NONCODE	2.60098	2.32626	1.85125	1.20975	0.1108	0.272532	up
TC21000730.hg.1		n337365	accn=DQ645738 class=mRNAlike lncRNA name=NULL ref=H-invitational v7.5 transcriptId=HIT000392999 cpcScore=-1.2526200 cnci=-0.2499688	NONCODE	2.80837	2.53421	1.64226	1.20929	0.146976	0.272532	up
TC02003893.hg.1		n3892	accn=AY077738 class=scaRNA name=U88 ref=NONCODE v2.0 transcriptId=NULL cpcScore=-1.5906100 cnci=-0.2343171	NONCODE	3.37684	3.10294	1.9347	1.20907	0.098756	0.272532	up
TC02000461.hg.1	LBX2-AS1	NR_024606	"Homo sapiens LBX2 antisense RNA 1 (LBX2-AS1), non-coding RNA."	RefSeq	2.45484	2.18111	2.41458	1.20893	0.056056	0.272532	up
TC02003572.hg.1		TCONS_l2_00013981-XLOC_l2_007553	linc-MZT2B-2 chr2:+:130750493-130751706	Broad TUCP	2.21064	1.937	3.81701	1.20885	0.016789	0.170693	up
TC06002388.hg.1		n333188	accn=AF436089 class=mRNAlike lncRNA name=NULL ref=H-invitational v7.5 transcriptId=HIT000079647_05 cpcScore=-1.2558900 cnci=-0.1387512	NONCODE	2.53111	2.25765	2.47333	1.2087	0.052891	0.272532	up
TC01005500.hg.1		n336012	accn=X79302 class=mRNAlike lncRNA name=NULL ref=H-invitational v7.5 transcriptId=HIT000323739 cpcScore=0.5205790 cnci=-0.2727707	NONCODE	8.0505	7.77706	3.23757	1.20869	0.02616	0.170693	up
TC05000353.hg.1		ENST00000327891	cdna:pseudogene chromosome:GRCh37:5:72804510:72805079:1 gene:ENSG00000255883 gene_biotype:pseudogene transcript_biotype:processed_pseudogene	ENSEMBL	2.05533	1.78211	2.06051	1.20851	0.081332	0.272532	up
TC14001513.hg.1		ENST00000554041	cdna:known chromosome:GRCh37:14:101300769:101327363:-1 gene:ENSG00000258663 gene_biotype:antisense transcript_biotype:antisense	ENSEMBL	3.38769	3.11453	2.93769	1.20845	0.034144	0.170693	up
TC09002827.hg.1		TCONS_00016890-XLOC_007880	linc-OBP2B chr9:-:136125806-136126767	Rinn lincRNA	2.20845	1.93546	1.21777	1.20831	0.248142	0.57733	up
TC20000742.hg.1	MIR663A	NR_030386	"Homo sapiens microRNA 663a (MIR663A), microRNA."	RefSeq	7.06657	6.79375	1.45964	1.20817	0.184753	0.272532	up
TC16001734.hg.1		n334669	accn=AF527735 class=mRNAlike lncRNA name=NULL ref=H-invitational v7.5 transcriptId=HIT000243681 cpcScore=-1.0705200 cnci=-0.1098479	NONCODE	2.05068	1.77796	1.94584	1.20809	0.097046	0.272532	up
TC04001022.hg.1		ENST00000557144	cdna:putative chromosome:GRCh37:4:8860441:8862553:-1 gene:ENSG00000258507 gene_biotype:processed_transcript transcript_biotype:processed_transcript	ENSEMBL	3.5121	3.23948	2.50007	1.208	0.051522	0.272532	up
TC19001963.hg.1		n408887	accn=NR_030717 class=lncRNA name= ref=RefGeneNoncode transcriptId=NR_030717 cpcScore=4.7499600 cnci=-0.0960814	NONCODE	4.27635	4.00379	2.81156	1.20795	0.037896	0.170693	up
TC17001739.hg.1		ENST00000365207	ncrna:snRNA chromosome:GRCh37:17:56736510:56736666:-1 gene:ENSG00000202077 gene_biotype:snRNA transcript_biotype:snRNA	ENSEMBL	5.32973	5.05724	5.15427	1.20789	0.007031	0.124493	up
TC19001519.hg.1	MIR4530	NR_039755	"Homo sapiens microRNA 4530 (MIR4530), microRNA."	RefSeq	3.48125	3.20947	1.61724	1.2073	0.151389	0.272532	up
TC08000320.hg.1	MIR486	ENST00000408108	ncrna:miRNA chromosome:GRCh37:8:41517959:41518026:1 gene:ENSG00000221035 gene_biotype:miRNA transcript_biotype:miRNA	ENSEMBL	4.25638	3.98479	1.56901	1.20714	0.160695	0.272532	up
TC04001852.hg.1		n409179	accn=NR_033339 class=lncRNA name= ref=RefGeneNoncode transcriptId=NR_033339 cpcScore=0.9971020 cnci=-0.1674840	NONCODE	4.32838	4.05703	1.82221	1.20694	0.115647	0.272532	up
TC11000192.hg.1		ENST00000526867	cdna:known chromosome:GRCh37:11:11373973:11374854:1 gene:ENSG00000255351 gene_biotype:antisense transcript_biotype:antisense	ENSEMBL	3.85245	3.58182	2.49031	1.20633	0.052032	0.272532	up
TC12002385.hg.1		n335661	accn=CR611917 class=mRNAlike lncRNA name=NULL ref=H-invitational v7.5 transcriptId=HIT000291112 cpcScore=6.3988600 cnci=-0.0602194	NONCODE	3.06517	2.79488	2.05578	1.20605	0.081819	0.272532	up
TC19000673.hg.1	MIR3190	NR_036158	"Homo sapiens microRNA 3190 (MIR3190), microRNA."	RefSeq	2.59425	2.32438	1.83056	1.2057	0.114151	0.272532	up
TC02002186.hg.1	MIR4266	NR_036224	"Homo sapiens microRNA 4266 (MIR4266), microRNA."	RefSeq	1.91392	1.64411	1.7088	1.20564	0.134794	0.272532	up
TC02003744.hg.1		n335734	accn=X01655 class=mRNAlike lncRNA name=NULL ref=H-invitational v7.5 transcriptId=HIT000320903 cpcScore=1.4078400 cnci=-0.1493732	NONCODE	2.94411	2.67471	2.69032	1.2053	0.042865	0.170693	up
TC03002305.hg.1		TCONS_00006818-XLOC_002624	linc-TRAK1 chr3:+:42055123-42075359	Rinn lincRNA	3.53726	3.26791	1.03103	1.20527	0.312284	0.57733	up
TC04001843.hg.1		n345621	accn=NULL class=lincRNA name=Human lincRNA ref=Scripture Reconstruction LincRNAs By Luo transcriptId=linc_luo_1170 cpcScore=-1.3428300 cnci=-0.1568157	NONCODE	2.24234	1.97317	2.9992	1.20512	0.032381	0.170693	up
TC20001384.hg.1		n334631	accn=U87972 class=mRNAlike lncRNA name=NULL ref=H-invitational v7.5 transcriptId=HIT000222065 cpcScore=2.0878600 cnci=-0.0842879	NONCODE	7.66977	7.40066	2.7742	1.20506	0.039316	0.170693	up
TC0X000282.hg.1	MIR500A	NR_030224	"Homo sapiens microRNA 500a (MIR500A), microRNA."	RefSeq	2.05017	1.78136	2.74734	1.20481	0.040273	0.170693	up
TC0X001776.hg.1		n345091	accn=NULL class=lincRNA name=Human lincRNA ref=Scripture Reconstruction LincRNAs By Luo transcriptId=linc_luo_640 cpcScore=-1.3315700 cnci=-0.3886622	NONCODE	1.85349	1.58496	3.02564	1.20458	0.031564	0.170693	up
TC03000300.hg.1		ENST00000435478	cdna:known chromosome:GRCh37:3:49936735:49941190:1 gene:ENSG00000230698 gene_biotype:antisense transcript_biotype:antisense	ENSEMBL	3.03381	2.76541	1.19154	1.20447	0.256416	0.57733	up
TC21001050.hg.1		n339541	accn=AK092233 class=mRNAlike lncRNA name=Human lncRNA ref=JounralRNA transcriptId=1983 cpcScore=-0.2743520 cnci=-0.1172673	NONCODE	2.07323	1.80542	1.8395	1.20398	0.112783	0.272532	up
TC02004395.hg.1		n346551	accn=NULL class=lincRNA name=Human lincRNA ref=Scripture Reconstruction LincRNAs By Luo transcriptId=linc_luo_2101 cpcScore=-1.4929800 cnci=-0.2232839	NONCODE	1.88655	1.61901	1.00886	1.20376	0.320457	0.57733	up
TC01004180.hg.1		n326706	accn=NULL class=mRNAlike lncRNA name=vega lncRNA ref=GENCODE transcriptId=OTTHUMT00000005777 cpcScore=2.2752100 cnci=-0.1455747	NONCODE	2.8047	2.53769	1.13209	1.20331	0.275928	0.57733	up
TC01004603.hg.1		n409672	accn=NR_034072 class=lncRNA name= ref=RefGeneNoncode transcriptId=NR_034072 cpcScore=0.3493420 cnci=-0.3068823	NONCODE	7.27115	7.00447	3.99673	1.20304	0.014876	0.124493	up
TC08001714.hg.1	RHPN1-AS1	NR_026785	"Homo sapiens RHPN1 antisense RNA 1 (head to head) (RHPN1-AS1), non-coding RNA."	RefSeq	4.18197	3.91561	3.18523	1.20277	0.02736	0.170693	up
TC16001794.hg.1		n339112	accn=AK074359 class=mRNAlike lncRNA name=Human lncRNA ref=JounralRNA transcriptId=1542 cpcScore=6.0055800 cnci=-0.3346065	NONCODE	5.8234	5.55728	1.84773	1.20257	0.111362	0.272532	up
TC07000033.hg.1		ENST00000313156	ensembl_havana_transcript:lincRNA chromosome:GRCh37:7:2477398:2487485:1 gene:ENSG00000175873 gene_biotype:lincRNA transcript_biotype:lincRNA	ENSEMBL	1.88288	1.61719	3.30537	1.20222	0.024745	0.170693	up
TC15002368.hg.1		n334242	accn=S65442 class=mRNAlike lncRNA name=NULL ref=H-invitational v7.5 transcriptId=HIT000216096 cpcScore=1.3507200 cnci=0.0052086	NONCODE	5.0924	4.82694	1.97081	1.20202	0.093358	0.272532	up
TC12003073.hg.1		TCONS_00020916-XLOC_010194	linc-CORO1C chr12:-:109154468-109162474	Rinn lincRNA	3.31833	3.05287	1.94334	1.20202	0.097457	0.272532	up
TC03000674.hg.1	DNAJB8-AS1	NR_037890	"Homo sapiens DNAJB8 antisense RNA 1 (DNAJB8-AS1), non-coding RNA."	RefSeq	2.34947	2.08404	8.0841	1.202	0.00194	0.102237	up
TC22001406.hg.1		TCONS_00029734-XLOC_014409	linc-CERK-4 chr22:-:48870119-48885122	Rinn lincRNA	1.95903	1.69361	4.74015	1.20199	0.009112	0.124493	up
TC05001834.hg.1	SNORD63	NR_002913	"Homo sapiens small nucleolar RNA, C/D box 63 (SNORD63), small nucleolar RNA."	RefSeq	6.63538	6.37006	0.900954	1.2019	0.507993	0.57733	up
TC08000259.hg.1	SNORD13	ENST00000459299	ncrna:snoRNA chromosome:GRCh37:8:33370993:33371096:1 gene:ENSG00000239039 gene_biotype:snoRNA transcript_biotype:snoRNA	ENSEMBL	11.5086	11.2433	7.41412	1.20184	0.002421	0.102237	up
TC12000140.hg.1		ENST00000390208	ncrna:miRNA chromosome:GRCh37:12:9280467:9280581:1 gene:ENSG00000211542 gene_biotype:miRNA transcript_biotype:miRNA	ENSEMBL	3.22445	2.95924	3.00914	1.20181	0.032086	0.170693	up
TC16001726.hg.1		n383037	accn=NULL class=lncRNA name= ref=UCSCGeneNoncode transcriptId=uc002fqv.2 cpcScore=1.2151600 cnci=-0.1149034	NONCODE	3.87124	3.6062	1.53229	1.20167	0.168946	0.272532	up
TC01004742.hg.1		n381255	accn=NULL class=lncRNA name= ref=UCSCGeneNoncode transcriptId=uc001eze.2 cpcScore=0.3160430 cnci=-0.2478401	NONCODE	2.1518	1.88717	1.81507	1.20133	0.116615	0.272532	up
TC0Y000145.hg.1		ENST00000517130	[retired] ncrna:miRNA chromosome:GRCh37:Y:9303568:9303624:-1 gene:ENSG00000252939 gene_biotype:miRNA transcript_biotype:miRNA	ENSEMBL	4.70522	4.44061	8.20132	1.20131	0.001844	0.102237	up
TC0Y000148.hg.1		ENST00000516928	[retired] ncrna:miRNA chromosome:GRCh37:Y:9364491:9364547:-1 gene:ENSG00000252737 gene_biotype:miRNA transcript_biotype:miRNA	ENSEMBL	4.70522	4.44061	8.20132	1.20131	0.001844	0.102237	up
TC01006099.hg.1		n338517	accn=CR624623 class=mRNAlike lncRNA name=Human lncRNA ref=JounralRNA transcriptId=915 cpcScore=-1.0573800 cnci=-0.3231753	NONCODE	2.02002	1.75565	3.20629	1.20111	0.026844	0.170693	up
TC14002189.hg.1		n336782	accn=Z92890 class=mRNAlike lncRNA name=NULL ref=H-invitational v7.5 transcriptId=HIT000328238 cpcScore=2.6838900 cnci=-0.0920248	NONCODE	2.06318	1.79896	1.43417	1.20098	0.190801	0.272532	up
TC17000875.hg.1	SNORD1C	NR_004397	"Homo sapiens small nucleolar RNA, C/D box 1C (SNORD1C), small nucleolar RNA."	RefSeq	5.31607	5.05192	6.07977	1.20093	0.004421	0.102237	up
TC14000629.hg.1		ENST00000362966	ncrna:snRNA chromosome:GRCh37:14:100411652:100411814:1 gene:ENSG00000199836 gene_biotype:snRNA transcript_biotype:snRNA	ENSEMBL	3.98551	3.72174	1.81717	1.20062	0.116401	0.272532	up
TC09001970.hg.1		TCONS_l2_00028765-XLOC_l2_014820	linc-ANKRD20A1-4 chr9:+:67281398-67288130	Broad TUCP	2.41431	2.15054	1.81038	1.20061	0.117387	0.272532	up
TC09002865.hg.1		n335572	accn=CR542066 class=mRNAlike lncRNA name=NULL ref=H-invitational v7.5 transcriptId=HIT000268935 cpcScore=2.5973200 cnci=-0.0156451	NONCODE	3.53519	3.27156	1.49466	1.2005	0.176867	0.272532	up
TC17002244.hg.1		n340703	accn=BC018467 class=mRNAlike lncRNA name=Human lncRNA ref=JounralRNA transcriptId=3166 cpcScore=0.1383680 cnci=-0.1106047	NONCODE	2.05405	1.79042	2.95065	1.20049	0.033727	0.170693	up
TC07003087.hg.1		n341283	accn=BC006217 class=mRNAlike lncRNA name=Human lncRNA ref=JounralRNA transcriptId=3752 cpcScore=7.2828200 cnci=-0.0440764	NONCODE	3.08682	2.82322	2.80988	1.20047	0.037971	0.170693	up
TC02004772.hg.1		n406344	accn=NR_004862 class=lncRNA name= ref=RefGeneNoncode transcriptId=NR_004862 cpcScore=2.6994200 cnci=-0.3670558	NONCODE	2.55624	2.29279	1.66178	1.20035	0.14323	0.272532	up
TC10002141.hg.1		n346162	accn=NULL class=lincRNA name=Human lincRNA ref=Scripture Reconstruction LincRNAs By Luo transcriptId=linc_luo_1712 cpcScore=-1.2910400 cnci=-0.0810919	NONCODE	3.33456	3.07126	0.990077	1.20022	0.468036	0.57733	up
TC19002201.hg.1		n338898	accn=AK091985 class=mRNAlike lncRNA name=Human lncRNA ref=JounralRNA transcriptId=1324 cpcScore=0.8736990 cnci=-0.1776775	NONCODE	2.4553	2.19207	3.67481	1.20016	0.018593	0.170693	up
TC05000099.hg.1		ENST00000511821	havana:lincRNA chromosome:GRCh37:5:17354019:17355008:1 gene:ENSG00000248223 gene_biotype:lincRNA transcript_biotype:lincRNA	ENSEMBL	4.17952	3.91629	4.96386	1.20016	0.007854	0.124493	up
TC22001124.hg.1		n406871	accn=NR_024355 class=lncRNA name= ref=RefGeneNoncode transcriptId=NR_024355 cpcScore=1.5533500 cnci=-0.1024109	NONCODE	2.24545	1.98247	1.38693	1.19995	0.201998	0.272532	up
TC11001265.hg.1	FAM99B	NR_026642	"Homo sapiens family with sequence similarity 99, member B (non-protein coding) (FAM99B), non-coding RNA."	RefSeq	2.17501	1.91221	1.33528	1.19981	0.215067	0.272532	up
TC16001831.hg.1		n342470	accn=BC023258 class=mRNAlike lncRNA name=Human lncRNA ref=JounralRNA transcriptId=4964 cpcScore=-0.8045420 cnci=-0.1450517	NONCODE	2.13305	1.87029	1.69602	1.19977	0.137038	0.272532	up
TC12001244.hg.1		ENST00000543969	havana:sense_intronic chromosome:GRCh37:12:11318689:11323952:-1 gene:ENSG00000256712 gene_biotype:sense_intronic transcript_biotype:sense_intronic	ENSEMBL	2.19246	1.92985	1.74218	1.19965	0.129036	0.272532	up
TC01005382.hg.1		n409331	accn=NR_033686 class=lncRNA name= ref=RefGeneNoncode transcriptId=NR_033686 cpcScore=2.8607700 cnci=-0.1733289	NONCODE	3.36633	3.10392	2.76246	1.19948	0.039751	0.170693	up
TC08000825.hg.1		ENST00000531730	cdna:known chromosome:GRCh37:8:144655660:144659567:1 gene:ENSG00000255050 gene_biotype:antisense transcript_biotype:antisense	ENSEMBL	2.40042	2.13809	1.60511	1.19941	0.153552	0.272532	up
TC11000967.hg.1	RNA5SP348	ENST00000516442	ncrna:rRNA chromosome:GRCh37:11:104123307:104123343:1 gene:ENSG00000252251 gene_biotype:rRNA transcript_biotype:rRNA	ENSEMBL	5.67918	5.41687	1.16005	1.1994	0.266755	0.57733	up
TC07000457.hg.1		ENST00000516569	ncrna:miRNA chromosome:GRCh37:7:73985677:73985754:1 gene:ENSG00000252378 gene_biotype:miRNA transcript_biotype:miRNA	ENSEMBL	2.1655	1.90323	1.40576	1.19936	0.197457	0.272532	up
TC19002442.hg.1		n333475	accn=BC027902 class=mRNAlike lncRNA name=NULL ref=H-invitational v7.5 transcriptId=HIT000091402 cpcScore=1.3415300 cnci=-0.0359499	NONCODE	2.4838	2.22159	1.95224	1.19931	0.096217	0.272532	up
TC17000626.hg.1	HOXB-AS4	ENST00000462131	cdna:known chromosome:GRCh37:17:46706911:46712023:1 gene:ENSG00000242207 gene_biotype:antisense transcript_biotype:antisense	ENSEMBL	2.75638	2.49424	1.69399	1.19926	0.137612	0.272532	up
TC21000006.hg.1	MIR3648	NR_037421	"Homo sapiens microRNA 3648 (MIR3648), microRNA."	RefSeq	6.23909	5.97708	1.09227	1.19915	0.289624	0.57733	up
TC04001361.hg.1	TECRP1	ENST00000444365	cdna:pseudogene chromosome:GRCh37:4:87870818:87871276:-1 gene:ENSG00000235043 gene_biotype:pseudogene transcript_biotype:processed_pseudogene	ENSEMBL	6.94605	6.68405	2.1535	1.19914	0.07369	0.272532	up
TC09000834.hg.1		ENST00000439076	cdna:known chromosome:GRCh37:9:139947226:139947826:1 gene:ENSG00000236394 gene_biotype:antisense transcript_biotype:antisense	ENSEMBL	2.50775	2.24613	1.10667	1.19883	0.285107	0.57733	up
TC19001994.hg.1		n345371	accn=NULL class=lincRNA name=Human lincRNA ref=Scripture Reconstruction LincRNAs By Luo transcriptId=linc_luo_920 cpcScore=-1.3050600 cnci=-0.1475650	NONCODE	2.71174	2.45014	2.91445	1.19881	0.03477	0.170693	up
TC09002785.hg.1		TCONS_00016477-XLOC_007849	linc-DENND1A chr9:-:126759339-126761864	Rinn lincRNA	3.51445	3.25298	1.23762	1.1987	0.24254	0.272532	up
TC02003843.hg.1		n333429	accn=BC014266 class=mRNAlike lncRNA name=NULL ref=H-invitational v7.5 transcriptId=HIT000088342 cpcScore=1.4310200 cnci=-0.1011220	NONCODE	3.01305	2.75171	2.3163	1.1986	0.062046	0.272532	up
TC11002523.hg.1		n325835	accn=NULL class=mRNAlike lncRNA name=vega lncRNA ref=GENCODE transcriptId=OTTHUMT00000032331 cpcScore=-1.1750500 cnci=-0.1610207	NONCODE	2.59059	2.32982	2.91064	1.19812	0.034875	0.170693	up
TC10002919.hg.1		n345837	accn=NULL class=lincRNA name=Human lincRNA ref=Scripture Reconstruction LincRNAs By Luo transcriptId=linc_luo_1386 cpcScore=-1.4896900 cnci=-0.2016896	NONCODE	2.52321	2.26257	4.15389	1.19801	0.013478	0.124493	up
TC22000480.hg.1		ENST00000429618	havana:sense_intronic chromosome:GRCh37:22:18465971:18466385:-1 gene:ENSG00000235445 gene_biotype:sense_intronic transcript_biotype:sense_intronic	ENSEMBL	2.63874	2.37822	1.50057	1.19791	0.175702	0.272532	up
TC01005849.hg.1		n405444	accn=NR_002188 class=lncRNA name= ref=RefGeneNoncode transcriptId=NR_002188 cpcScore=4.7042000 cnci=-0.1717563	NONCODE	4.5472	4.28674	3.39149	1.19786	0.023185	0.170693	up
TC22000133.hg.1		ENST00000454268	cdna:known chromosome:GRCh37:22:23788785:23802975:1 gene:ENSG00000227755 gene_biotype:pseudogene transcript_biotype:processed_transcript	ENSEMBL	2.31178	2.05144	1.65277	1.19776	0.145022	0.272532	up
TC05002186.hg.1		TCONS_00009324-XLOC_004248	linc-C5orf38-8 chr5:+:1851063-1851611	Rinn lincRNA	2.5403	2.28003	1.87143	1.1977	0.107848	0.272532	up
TC17000127.hg.1	MIR4314	NR_036201	"Homo sapiens microRNA 4314 (MIR4314), microRNA."	RefSeq	2.40242	2.14223	1.18105	1.19764	0.259785	0.57733	up
TC19002570.hg.1		n410566	accn=NR_037805 class=lncRNA name= ref=RefGeneNoncode transcriptId=NR_037805 cpcScore=2.0120800 cnci=-0.2203054	NONCODE	5.36096	5.1009	1.88665	1.19753	0.105517	0.272532	up
TC15002275.hg.1		n333159	accn=AF388194 class=mRNAlike lncRNA name=NULL ref=H-invitational v7.5 transcriptId=HIT000078802 cpcScore=1.0972900 cnci=-0.1192295	NONCODE	4.26268	4.00264	3.67078	1.19751	0.01868	0.170693	up
TC01001468.hg.1	MIR557	NR_030284	"Homo sapiens microRNA 557 (MIR557), microRNA."	RefSeq	3.71117	3.45141	1.89536	1.19728	0.104305	0.272532	up
TC17000463.hg.1	MIR4726	NR_039879	"Homo sapiens microRNA 4726 (MIR4726), microRNA."	RefSeq	3.99758	3.7379	1.73035	1.19721	0.131091	0.272532	up
TC03002805.hg.1		n335674	accn=CR614960 class=mRNAlike lncRNA name=NULL ref=H-invitational v7.5 transcriptId=HIT000294155 cpcScore=-1.1175600 cnci=-0.1839433	NONCODE	2.50683	2.24765	2.83255	1.1968	0.037223	0.170693	up
TC17002813.hg.1		n340913	accn=AL833696 class=mRNAlike lncRNA name=Human lncRNA ref=JounralRNA transcriptId=3378 cpcScore=1.1576800 cnci=-0.1694017	NONCODE	2.28368	2.02473	1.09743	1.1966	0.287873	0.57733	up
TC22001131.hg.1		n379669	accn=NULL class=lncRNA name= ref=EnsemblNoncode transcriptId=ENST00000502807 cpcScore=0.3003510 cnci=-0.1863904	NONCODE	2.7863	2.5276	12.4042	1.1964	0.000554	0.102237	up
TC18000819.hg.1		TCONS_00026399-XLOC_012750	linc-LAMA1-2 chr18:-:8559864-8563192	Rinn lincRNA	2.20093	1.94233	2.37644	1.19632	0.058208	0.272532	up
TC03003246.hg.1		n407038	accn=NR_024534 class=lncRNA name= ref=RefGeneNoncode transcriptId=NR_024534 cpcScore=7.1518300 cnci=-0.0494646	NONCODE	5.85819	5.59959	1.61942	1.19631	0.150896	0.272532	up
TC17000884.hg.1	SCARNA16	NR_003013	"Homo sapiens small Cajal body-specific RNA 16 (SCARNA16), guide RNA."	RefSeq	4.04428	3.78577	6.50282	1.19624	0.003557	0.102237	up
TC17002672.hg.1		n344662	accn=NULL class=lincRNA name=Human lincRNA ref=Scripture Reconstruction LincRNAs By Luo transcriptId=linc_luo_211 cpcScore=-1.5596600 cnci=-0.0942792	NONCODE	3.05421	2.79637	1.34921	1.19569	0.211379	0.272532	up
TC19000652.hg.1	MIR642A	NR_030372	"Homo sapiens microRNA 642a (MIR642A), microRNA."	RefSeq	2.21943	1.96161	0.915605	1.19567	0.501713	0.57733	up
TC12002401.hg.1		n341937	accn=BC069024 class=mRNAlike lncRNA name=Human lncRNA ref=JounralRNA transcriptId=4418 cpcScore=-0.7151150 cnci=-0.0893969	NONCODE	3.12458	2.86678	2.05331	1.19566	0.082022	0.272532	up
TC05000566.hg.1	RNA5SP190	ENST00000365222	ncrna:rRNA chromosome:GRCh37:5:118781411:118781528:1 gene:ENSG00000202092 gene_biotype:rRNA transcript_biotype:rRNA	ENSEMBL	2.19177	1.93401	2.6504	1.19562	0.044436	0.272532	up
TC01001756.hg.1		ENST00000397651	cdna:pseudogene chromosome:GRCh37:1:211380389:211381286:1 gene:ENSG00000226986 gene_biotype:pseudogene transcript_biotype:processed_pseudogene	ENSEMBL	5.84148	5.58378	3.86373	1.19556	0.016308	0.170693	up
TC05002798.hg.1		TCONS_00010227-XLOC_004693	linc-SLC9A3-1 chr5:-:553526-554002	Rinn lincRNA	2.55156	2.29387	1.07871	1.19556	0.294233	0.57733	up
TC22001144.hg.1		TCONS_00029834-XLOC_014266	linc-PRR5-1 chr22:+:45019993-45020914	Rinn lincRNA	3.3791	3.12144	1.70697	1.19554	0.135118	0.272532	up
TC16001866.hg.1		n382982	accn=NULL class=lncRNA name= ref=UCSCGeneNoncode transcriptId=uc002edv.1 cpcScore=2.1467800 cnci=-0.2079074	NONCODE	3.17055	2.91293	1.20265	1.19551	0.253064	0.57733	up
TC11002938.hg.1		n341147	accn=AK125355 class=mRNAlike lncRNA name=Human lncRNA ref=JounralRNA transcriptId=3613 cpcScore=0.4813550 cnci=-0.2401980	NONCODE	2.03226	1.77467	5.01701	1.19548	0.007605	0.124493	up
TC04002907.hg.1		n334610	accn=U83111 class=mRNAlike lncRNA name=NULL ref=H-invitational v7.5 transcriptId=HIT000221810_03 cpcScore=-1.2663800 cnci=-1.0000000	NONCODE	2.86388	2.60644	3.54876	1.19536	0.020645	0.170693	up
TC02002966.hg.1		n406571	accn=NR_024080 class=lncRNA name= ref=RefGeneNoncode transcriptId=NR_024080 cpcScore=1.4522900 cnci=-0.3431117	NONCODE	7.10858	6.85114	3.65045	1.19536	0.018987	0.170693	up
TC12000069.hg.1		ENST00000540533	havana:lincRNA chromosome:GRCh37:12:5127631:5130879:1 gene:ENSG00000256790 gene_biotype:lincRNA transcript_biotype:lincRNA	ENSEMBL	1.88654	1.62922	1.56813	1.19526	0.160959	0.272532	up
TC12002190.hg.1		n380556	accn=NULL class=lncRNA name= ref=EnsemblNoncode transcriptId=ENST00000540533 cpcScore=-0.4882390 cnci=-0.1735408	NONCODE	1.88654	1.62922	1.56813	1.19526	0.160959	0.272532	up
TC01002378.hg.1		ENST00000436991	cdna:known chromosome:GRCh37:1:25971035:25985602:-1 gene:ENSG00000233478 gene_biotype:antisense transcript_biotype:antisense	ENSEMBL	1.93521	1.67789	3.05901	1.19526	0.030607	0.170693	up
TC12002208.hg.1		n386031	accn=NULL class=lncRNA name= ref=UCSCGeneNoncode transcriptId=uc009zff.2 cpcScore=3.1932000 cnci=-0.1040232	NONCODE	2.3157	2.05851	2.46869	1.19515	0.053117	0.272532	up
TC16000887.hg.1	MIR3180-2	ENST00000548268	havana:lincRNA chromosome:GRCh37:16:15003744:15005202:-1 gene:ENSG00000258354 gene_biotype:lincRNA transcript_biotype:lincRNA	ENSEMBL	2.10435	1.84761	1.82163	1.19478	0.115728	0.272532	up
TC0X001606.hg.1		n407139	accn=NR_026551 class=lncRNA name= ref=RefGeneNoncode transcriptId=NR_026551 cpcScore=2.3969300 cnci=-0.0946609	NONCODE	3.92945	3.67276	3.60915	1.19473	0.019573	0.170693	up
TC05002764.hg.1		TCONS_l2_00022656-XLOC_l2_011870	linc-FAM153C-4 chr5:+:177236175-177236486	Broad TUCP	3.26655	3.00997	1.3858	1.19465	0.202322	0.272532	up
TC01002142.hg.1	MIR4689	NR_039838	"Homo sapiens microRNA 4689 (MIR4689), microRNA."	RefSeq	5.96737	5.71087	1.89895	1.19458	0.103801	0.272532	up
TC02002952.hg.1	BOK-AS1	NR_033346	"Homo sapiens BOK antisense RNA 1 (BOK-AS1), antisense RNA."	RefSeq	2.93276	2.6763	1.85497	1.19455	0.110289	0.272532	up
TC08000182.hg.1	LOC389641	ENST00000517774	cdna:known chromosome:GRCh37:8:23081984:23083395:1 gene:ENSG00000246582 gene_biotype:processed_transcript transcript_biotype:antisense	ENSEMBL	5.45068	5.19425	3.056	1.19452	0.030711	0.170693	up
TC19002027.hg.1		n336605	accn=Z36779 class=mRNAlike lncRNA name=NULL ref=H-invitational v7.5 transcriptId=HIT000327087 cpcScore=1.6708500 cnci=-0.1993389	NONCODE	3.93713	3.6807	4.07428	1.19452	0.014186	0.124493	up
TC21000923.hg.1		n346365	accn=NULL class=lincRNA name=Human lincRNA ref=Scripture Reconstruction LincRNAs By Luo transcriptId=linc_luo_1915 cpcScore=-1.3223300 cnci=-0.2191896	NONCODE	2.6876	2.43121	1.1115	1.19449	0.283385	0.57733	up
TC19002279.hg.1		n332368	accn=EU392482 class=mRNAlike lncRNA name=NULL ref=H-invitational v7.5 transcriptId=HIT000557692 cpcScore=-1.4469800 cnci=-0.2989560	NONCODE	5.19396	4.93769	1.50396	1.19439	0.174681	0.272532	up
TC17001089.hg.1		ENST00000364619	ncrna:misc_RNA chromosome:GRCh37:17:7440413:7440513:-1 gene:ENSG00000201489 gene_biotype:misc_RNA transcript_biotype:misc_RNA	ENSEMBL	3.80464	3.54851	1.56135	1.19427	0.162336	0.272532	up
TC19002370.hg.1		TCONS_l2_00012894-XLOC_l2_006944	linc-PLVAP chr19:-:17502023-17502873	Broad TUCP	4.39344	4.1375	5.15287	1.19412	0.007042	0.124493	up
TC20000837.hg.1	SNHG17	NR_015366	"Homo sapiens uncharacterized LOC388796 (LOC388796), transcript variant 1, non-coding RNA."	RefSeq	4.67278	4.41712	3.69891	1.19388	0.018256	0.170693	up
TC07002624.hg.1		TCONS_l2_00026242-XLOC_l2_013628	linc-AGK chr7:+:140912395-141156604	Broad TUCP	1.95812	1.70257	2.57814	1.19379	0.047904	0.272532	up
TC16002025.hg.1		n339332	accn=AK097173 class=mRNAlike lncRNA name=Human lncRNA ref=JounralRNA transcriptId=1764 cpcScore=-0.8491140 cnci=-0.1021887	NONCODE	2.08223	1.8275	1.51327	1.19311	0.172611	0.272532	up
TC02002280.hg.1	MIR4783	NR_039944	"Homo sapiens microRNA 4783 (MIR4783), microRNA."	RefSeq	2.51524	2.26065	2.10015	1.193	0.077957	0.272532	up
TC01004972.hg.1		n379501	accn=NULL class=lncRNA name= ref=EnsemblNoncode transcriptId=ENST00000500756 cpcScore=-1.3426800 cnci=-0.4534933	NONCODE	2.84785	2.59331	2.1934	1.19295	0.070599	0.272532	up
TC11001713.hg.1		ENST00000533218	cdna:known chromosome:GRCh37:11:45927492:45928012:-1 gene:ENSG00000255498 gene_biotype:antisense transcript_biotype:antisense	ENSEMBL	2.74439	2.48987	1.65367	1.19294	0.144807	0.272532	up
TC03001161.hg.1	MIR885	NR_030614	"Homo sapiens microRNA 885 (MIR885), microRNA."	RefSeq	3.8854	3.6309	3.58876	1.19292	0.019944	0.170693	up
TC06002341.hg.1	LOC154449	NR_002787	"Homo sapiens uncharacterized LOC154449 (LOC154449), non-coding RNA."	RefSeq	2.29509	2.04061	1.62409	1.19291	0.150084	0.272532	up
TC01001142.hg.1		ENST00000384770	ncrna:snRNA chromosome:GRCh37:1:148241465:148241628:1 gene:ENSG00000207501 gene_biotype:snRNA transcript_biotype:snRNA	ENSEMBL	7.30734	7.05301	5.99659	1.19279	0.00463	0.102237	up
TC16000183.hg.1	MIR3180-1	NR_036141	"Homo sapiens microRNA 3180-1 (MIR3180-1), microRNA."	RefSeq	3.08234	2.82821	1.54658	1.19261	0.16578	0.272532	up
TC13000908.hg.1		TCONS_l2_00006689-XLOC_l2_003603	linc-MPHOSPH8-15 chr13:+:19240084-19241008	Broad TUCP	2.8903	2.63621	1.39659	1.19258	0.199643	0.272532	up
TC19002304.hg.1		n409763	accn=NR_034166 class=lncRNA name= ref=RefGeneNoncode transcriptId=NR_034166 cpcScore=2.1397500 cnci=-0.1679294	NONCODE	3.63837	3.3847	2.89048	1.19223	0.035455	0.170693	up
TC17_ctg5_hap1000019.hg.1	MAPT-IT1	NR_024560	"Homo sapiens MAPT intronic transcript 1 (non-protein coding) (MAPT-IT1), non-coding RNA."	RefSeq	2.10004	1.84653	1.55097	1.19211	0.164708	0.272532	up
TC10002128.hg.1		n340071	accn=BC080555 class=mRNAlike lncRNA name=Human lncRNA ref=JounralRNA transcriptId=2526 cpcScore=-1.3060500 cnci=-0.1782814	NONCODE	2.21306	1.95959	3.24137	1.19207	0.026073	0.170693	up
TC0X000196.hg.1		ENST00000452501	havana:lincRNA chromosome:GRCh37:X:41134992:41136031:1 gene:ENSG00000223714 gene_biotype:lincRNA transcript_biotype:lincRNA	ENSEMBL	2.41698	2.16372	1.57509	1.1919	0.159449	0.272532	up
TC17000367.hg.1	MIR4725	NR_039878	"Homo sapiens microRNA 4725 (MIR4725), microRNA."	RefSeq	5.59931	5.34653	2.04433	1.1915	0.082764	0.272532	up
TC19000252.hg.1	LOC113230	NR_024282	"Homo sapiens uncharacterized LOC113230 (LOC113230), non-coding RNA."	RefSeq	3.43148	3.17878	3.84266	1.19144	0.016546	0.170693	up
TC17000992.hg.1	SNORD91B	NR_003073	"Homo sapiens small nucleolar RNA, C/D box 91B (SNORD91B), small nucleolar RNA."	RefSeq	5.99871	5.74609	1.17745	1.19137	0.260927	0.57733	up
TC01005287.hg.1		n380399	accn=NULL class=lncRNA name= ref=EnsemblNoncode transcriptId=ENST00000535249 cpcScore=5.9208200 cnci=-0.1995863	NONCODE	2.0334	1.78116	4.41129	1.19105	0.011327	0.124493	up
TC17002693.hg.1		TCONS_00025234-XLOC_012507	linc-PHB-2 chr17:-:47556109-47566925	Rinn lincRNA	1.90424	1.65211	1.46564	1.19096	0.183437	0.272532	up
TC11002568.hg.1		n336811	accn=AB231744 class=mRNAlike lncRNA name=NULL ref=H-invitational v7.5 transcriptId=HIT000329984 cpcScore=1.1224700 cnci=-0.0818725	NONCODE	2.23957	1.9875	1.93639	1.19092	0.098414	0.272532	up
TC07002780.hg.1		n337226	accn=BC113910 class=mRNAlike lncRNA name=NULL ref=H-invitational v7.5 transcriptId=HIT000387214 cpcScore=-1.2475200 cnci=-0.3114257	NONCODE	2.11153	1.85968	3.09642	1.19074	0.029587	0.170693	up
TC02004816.hg.1		n333513	accn=BC038211 class=mRNAlike lncRNA name=NULL ref=H-invitational v7.5 transcriptId=HIT000095133 cpcScore=-0.8785550 cnci=-0.1407755	NONCODE	1.84387	1.59249	1.93212	1.19034	0.099122	0.272532	up
TC11000636.hg.1	MIR4690	NR_039839	"Homo sapiens microRNA 4690 (MIR4690), microRNA."	RefSeq	5.17712	4.9261	2.37193	1.19005	0.058492	0.272532	up
TC01003738.hg.1	RNA5SP75	ENST00000516841	ncrna:rRNA chromosome:GRCh37:1:204676448:204676558:-1 gene:ENSG00000252650 gene_biotype:rRNA transcript_biotype:rRNA	ENSEMBL	2.16537	1.9144	1.23923	1.19	0.241879	0.272532	up
TC03001171.hg.1	RNA5SP123	ENST00000363244	ncrna:rRNA chromosome:GRCh37:3:12552594:12552712:-1 gene:ENSG00000200114 gene_biotype:rRNA transcript_biotype:rRNA	ENSEMBL	2.67401	2.42321	1.6331	1.18987	0.148536	0.272532	up
TC11000719.hg.1		ENST00000534086	havana:lincRNA chromosome:GRCh37:11:69831982:69861921:1 gene:ENSG00000255191 gene_biotype:lincRNA transcript_biotype:lincRNA	ENSEMBL	2.6352	2.38497	2.57813	1.1894	0.04791	0.272532	up
TC6_cox_hap2000048.hg.1	MIR4640	NR_039783	"Homo sapiens microRNA 4640 (MIR4640), microRNA."	RefSeq	2.38183	2.13165	4.19877	1.18935	0.013125	0.124493	up
TC6_dbb_hap3000041.hg.1	MIR4640	NR_039783	"Homo sapiens microRNA 4640 (MIR4640), microRNA."	RefSeq	2.38183	2.13165	4.19877	1.18935	0.013125	0.124493	up
TC6_mann_hap4000043.hg.1	MIR4640	NR_039783	"Homo sapiens microRNA 4640 (MIR4640), microRNA."	RefSeq	2.38183	2.13165	4.19877	1.18935	0.013125	0.124493	up
TC6_mcf_hap5000034.hg.1	MIR4640	NR_039783	"Homo sapiens microRNA 4640 (MIR4640), microRNA."	RefSeq	2.38183	2.13165	4.19877	1.18935	0.013125	0.124493	up
TC6_qbl_hap6000041.hg.1	MIR4640	NR_039783	"Homo sapiens microRNA 4640 (MIR4640), microRNA."	RefSeq	2.38183	2.13165	4.19877	1.18935	0.013125	0.124493	up
TC19001929.hg.1		n332994	accn=AF140342 class=mRNAlike lncRNA name=NULL ref=H-invitational v7.5 transcriptId=HIT000071136 cpcScore=2.0843500 cnci=-0.0920214	NONCODE	3.52202	3.27186	2.40911	1.18933	0.056306	0.272532	up
TC20001553.hg.1		n407261	accn=NR_026728 class=lncRNA name= ref=RefGeneNoncode transcriptId=NR_026728 cpcScore=6.6694500 cnci=-0.1427579	NONCODE	4.99202	4.74192	2.66058	1.18929	0.04403	0.272532	up
TC10002578.hg.1		n325993	accn=NULL class=mRNAlike lncRNA name=vega lncRNA ref=GENCODE transcriptId=OTTHUMT00000047735 cpcScore=-0.8646950 cnci=-0.1094779	NONCODE	2.08951	1.83942	1.5102	1.18928	0.173301	0.272532	up
TC07002292.hg.1		TCONS_l2_00025845-XLOC_l2_013381	linc-IGFBP1-3 chr7:+:45808704-45814375	Broad TUCP	2.19229	1.94261	2.54064	1.18894	0.049707	0.272532	up
TC16001649.hg.1		n406628	accn=NR_024154 class=lncRNA name= ref=RefGeneNoncode transcriptId=NR_024154 cpcScore=3.9979400 cnci=-0.1954647	NONCODE	3.23484	2.98521	1.70186	1.1889	0.136005	0.272532	up
TC01005441.hg.1		n409157	accn=NR_033297 class=lncRNA name= ref=RefGeneNoncode transcriptId=NR_033297 cpcScore=0.0419831 cnci=-0.2140161	NONCODE	2.42442	2.17482	3.68974	1.18887	0.018343	0.170693	up
TC06002254.hg.1	MIR4466	NR_039676	"Homo sapiens microRNA 4466 (MIR4466), microRNA."	RefSeq	10.7919	10.5424	1.75506	1.18886	0.126769	0.272532	up
TC17002094.hg.1		n379816	accn=NULL class=lncRNA name= ref=EnsemblNoncode transcriptId=ENST00000507743 cpcScore=-0.9873210 cnci=-0.2287011	NONCODE	2.48781	2.23828	1.33462	1.18881	0.215201	0.272532	up
TC15000918.hg.1	HMGN1P38	OTTHUMT00000374514	cdna:all chromosome:VEGA52:15:93255038:93255340:1 Gene:OTTHUMG00000163610	Havana transcript	3.40337	3.15415	2.24734	1.18857	0.066592	0.272532	up
TC02004211.hg.1		TCONS_00005139-XLOC_002079	linc-SIX2-1 chr2:-:45536619-45538463	Rinn lincRNA	2.6516	2.40267	1.79322	1.18833	0.120135	0.272532	up
TC02002546.hg.1	MIR933	NR_030630	"Homo sapiens microRNA 933 (MIR933), microRNA."	RefSeq	5.88511	5.63618	4.49877	1.18833	0.010707	0.124493	up
TC09002233.hg.1		TCONS_00015557-XLOC_007549	linc-CEP110-2 chr9:+:123555774-123561009	Rinn lincRNA	3.46488	3.21612	1.76827	1.18818	0.124333	0.272532	up
TC01000843.hg.1		ENST00000362796	ncrna:snoRNA chromosome:GRCh37:1:91123307:91123520:1 gene:ENSG00000199666 gene_biotype:snoRNA transcript_biotype:snoRNA	ENSEMBL	2.09678	1.84815	2.06784	1.18808	0.080653	0.272532	up
TC03003202.hg.1		n5293	accn=U85256 class=telomerase RNA name=telomerase RNA ref=NONCODE v2.0 transcriptId=NULL cpcScore=-1.5906100 cnci=-0.0705824	NONCODE	5.67636	5.42784	2.26107	1.18799	0.065676	0.272532	up
TC16001381.hg.1		n333749	accn=L07393 class=mRNAlike lncRNA name=NULL ref=H-invitational v7.5 transcriptId=HIT000191827 cpcScore=-1.0993000 cnci=-0.3342803	NONCODE	7.70166	7.45321	2.00466	1.18793	0.086249	0.272532	up
TC17001428.hg.1	MIR4734	NR_039887	"Homo sapiens microRNA 4734 (MIR4734), microRNA."	RefSeq	4.6058	4.35752	1.2035	1.18778	0.252809	0.57733	up
TC11003044.hg.1		n335897	accn=X64245 class=mRNAlike lncRNA name=NULL ref=H-invitational v7.5 transcriptId=HIT000322683 cpcScore=1.6376800 cnci=-1.0000000	NONCODE	2.40425	2.15601	2.27242	1.18776	0.064928	0.272532	up
TC17002224.hg.1		n335592	accn=CR594600 class=mRNAlike lncRNA name=NULL ref=H-invitational v7.5 transcriptId=HIT000273795 cpcScore=-1.0608000 cnci=-0.1728738	NONCODE	4.95238	4.70414	1.57874	1.18776	0.158822	0.272532	up
TC03001212.hg.1	MIR4270	NR_036232	"Homo sapiens microRNA 4270 (MIR4270), microRNA."	RefSeq	2.54383	2.29564	1.34574	1.18771	0.212174	0.272532	up
TC02000084.hg.1		ENST00000434509	havana:lincRNA chromosome:GRCh37:2:13677798:13749293:1 gene:ENSG00000229370 gene_biotype:lincRNA transcript_biotype:lincRNA	ENSEMBL	1.90157	1.65342	2.17174	1.18768	0.07235	0.272532	up
TC15002175.hg.1		n336960	accn=BC104427 class=mRNAlike lncRNA name=NULL ref=H-invitational v7.5 transcriptId=HIT000337721 cpcScore=3.8809500 cnci=-0.1994349	NONCODE	2.05448	1.80634	1.43397	1.18768	0.190853	0.272532	up
TC19000708.hg.1	SEC1P	NR_004401	"Homo sapiens secretory blood group 1, pseudogene (SEC1P), non-coding RNA."	RefSeq	2.52105	2.27311	5.1603	1.18752	0.007007	0.124493	up
TC07002685.hg.1		n293	accn=AC092180 class=SRP_7SL RNA name=SRP ref=NONCODE v2.0 transcriptId=NULL cpcScore=-1.2627100 cnci=-0.2286492	NONCODE	2.18763	1.93969	1.52977	1.18751	0.169358	0.272532	up
TC02003844.hg.1		n339152	accn=U05597 class=mRNAlike lncRNA name=Human lncRNA ref=JounralRNA transcriptId=1582 cpcScore=1.5147400 cnci=-0.1721741	NONCODE	2.54658	2.29875	2.03575	1.18742	0.083518	0.272532	up
TC17001942.hg.1	MIR657	NR_030394	"Homo sapiens microRNA 657 (MIR657), microRNA."	RefSeq	4.8675	4.61976	1.49313	1.18735	0.177198	0.272532	up
TC04001860.hg.1		n339806	accn=CR622423 class=mRNAlike lncRNA name=Human lncRNA ref=JounralRNA transcriptId=2253 cpcScore=1.0339600 cnci=-0.1738879	NONCODE	7.58587	7.33838	3.60916	1.18714	0.019567	0.170693	up
TC16000419.hg.1	RNA5SP419	ENST00000515908	ncrna:rRNA chromosome:GRCh37:16:34988167:34988301:1 gene:ENSG00000251717 gene_biotype:rRNA transcript_biotype:rRNA	ENSEMBL	4.01942	3.77198	4.47032	1.1871	0.010921	0.124493	up
TC01000268.hg.1	PPP1R11P1	ENST00000537790	cdna:pseudogene chromosome:GRCh37:1:21724480:21724833:1 gene:ENSG00000236216 gene_biotype:pseudogene transcript_biotype:processed_pseudogene	ENSEMBL	4.36626	4.11899	1.94397	1.18696	0.097324	0.272532	up
TC05000367.hg.1		ENST00000540181	cdna:pseudogene chromosome:GRCh37:5:75672500:75672967:1 gene:ENSG00000251235 gene_biotype:pseudogene transcript_biotype:processed_pseudogene	ENSEMBL	2.40537	2.15817	2.8099	1.1869	0.037965	0.170693	up
TC14001066.hg.1	LOC100288846	NR_038935	"Homo sapiens uncharacterized LOC100288846 (LOC100288846), non-coding RNA."	RefSeq	1.95954	1.71251	1.81332	1.18676	0.11694	0.272532	up
TC10002917.hg.1		TCONS_00018073-XLOC_009005	linc-C10orf93-3 chr10:-:134757470-134778793	Rinn lincRNA	2.18568	1.93877	1.55143	1.18666	0.164632	0.272532	up
TC12000894.hg.1		ENST00000550206	cdna:known chromosome:GRCh37:12:114370374:114375060:1 gene:ENSG00000257359 gene_biotype:antisense transcript_biotype:antisense	ENSEMBL	1.86893	1.62217	3.05928	1.18654	0.03059	0.170693	up
TC06000609.hg.1	LOC100132354	NR_024478	"Homo sapiens uncharacterized LOC100132354 (LOC100132354), non-coding RNA."	RefSeq	1.93795	1.69136	2.08257	1.1864	0.079471	0.272532	up
TC09001991.hg.1		n333124	accn=AF343006 class=mRNAlike lncRNA name=NULL ref=H-invitational v7.5 transcriptId=HIT000078001_04 cpcScore=1.6147900 cnci=-1.0000000	NONCODE	2.68594	2.43941	2.08271	1.18634	0.079453	0.272532	up
TC09001992.hg.1		TCONS_00015687-XLOC_007389	linc-PGM5-2 chr9:+:70922308-70923361	Rinn lincRNA	1.98123	1.7348	2.553	1.18626	0.049104	0.272532	up
TC08001925.hg.1		n342841	accn=AF113008 class=mRNAlike lncRNA name=Human lncRNA ref=JounralRNA transcriptId=5344 cpcScore=-0.4090360 cnci=-0.2670494	NONCODE	3.78845	3.54203	3.72814	1.18626	0.017926	0.170693	up
TC22000884.hg.1		ENST00000412643	cdna:known chromosome:GRCh37:22:46463236:46465771:-1 gene:ENSG00000235159 gene_biotype:antisense transcript_biotype:antisense	ENSEMBL	1.93365	1.68737	1.83446	1.18615	0.113478	0.272532	up
TC09000827.hg.1	MIR4479	NR_039697	"Homo sapiens microRNA 4479 (MIR4479), microRNA."	RefSeq	5.53296	5.28705	2.66998	1.18584	0.043648	0.272532	up
TC11001003.hg.1	RNA5SP351	ENST00000459480	ncrna:rRNA chromosome:GRCh37:11:111799124:111799232:1 gene:ENSG00000238965 gene_biotype:rRNA transcript_biotype:rRNA	ENSEMBL	4.6198	4.37403	2.1242	1.18572	0.075992	0.272532	up
TC01005543.hg.1		n337280	accn=BC128048 class=mRNAlike lncRNA name=NULL ref=H-invitational v7.5 transcriptId=HIT000389594 cpcScore=-1.2345900 cnci=-1.0000000	NONCODE	2.75662	2.5109	1.71255	1.18569	0.134109	0.272532	up
TC0X001919.hg.1		n409144	accn=NR_033262 class=lncRNA name= ref=RefGeneNoncode transcriptId=NR_033262 cpcScore=2.4764400 cnci=-0.1751153	NONCODE	2.53071	2.28505	2.73841	1.18563	0.04058	0.170693	up
TC09002554.hg.1		TCONS_l2_00029970-XLOC_l2_015208	linc-FAM75A7-24 chr9:-:67785049-67786625	Broad TUCP	2.59534	2.34981	4.95023	1.18553	0.007935	0.124493	up
TC11000012.hg.1		ENST00000508004	cdna:known chromosome:GRCh37:11:318640:319615:1 gene:ENSG00000251661 gene_biotype:processed_transcript transcript_biotype:processed_transcript	ENSEMBL	2.42756	2.18221	1.55831	1.18538	0.163015	0.272532	up
TC09002131.hg.1		n341735	accn=CR624153 class=mRNAlike lncRNA name=Human lncRNA ref=JounralRNA transcriptId=4208 cpcScore=4.8243300 cnci=-0.1162814	NONCODE	4.91687	4.67159	4.27628	1.18533	0.012406	0.124493	up
TC06001171.hg.1	LINC00602	NR_027284	"Homo sapiens long intergenic non-protein coding RNA 602 (LINC00602), non-coding RNA."	RefSeq	1.90377	1.65858	4.50027	1.18524	0.010684	0.124493	up
TC11002711.hg.1		n405868	accn=NR_003089 class=lncRNA name= ref=RefGeneNoncode transcriptId=NR_003089 cpcScore=6.3493500 cnci=-0.0918765	NONCODE	5.85349	5.6085	4.38523	1.18508	0.011553	0.124493	up
TC22000936.hg.1		n332742	accn=AF021799 class=mRNAlike lncRNA name=NULL ref=H-invitational v7.5 transcriptId=HIT000062574 cpcScore=1.2183200 cnci=-0.0597754	NONCODE	5.31969	5.07476	1.60482	1.18504	0.153575	0.272532	up
TC04002457.hg.1		n333874	accn=L32559 class=mRNAlike lncRNA name=NULL ref=H-invitational v7.5 transcriptId=HIT000193048 cpcScore=-1.3089200 cnci=-0.3566946	NONCODE	5.52662	5.28174	2.15656	1.18499	0.073481	0.272532	up
TC08002403.hg.1		n409089	accn=NR_033193 class=lncRNA name= ref=RefGeneNoncode transcriptId=NR_033193 cpcScore=2.1022800 cnci=-0.3611591	NONCODE	5.68007	5.43541	4.2532	1.18481	0.012586	0.124493	up
TC05001847.hg.1		ENST00000514287	havana:lincRNA chromosome:GRCh37:5:139028584:139029313:-1 gene:ENSG00000250635 gene_biotype:lincRNA transcript_biotype:lincRNA	ENSEMBL	2.71691	2.47243	1.62198	1.18466	0.150449	0.272532	up
TC11000752.hg.1		ENST00000542477	cdna:known chromosome:GRCh37:11:71869908:71870905:1 gene:ENSG00000256518 gene_biotype:pseudogene transcript_biotype:processed_transcript	ENSEMBL	2.41181	2.16746	2.5699	1.18456	0.048246	0.272532	up
TC17002352.hg.1		n333343	accn=AY255622 class=mRNAlike lncRNA name=NULL ref=H-invitational v7.5 transcriptId=HIT000085536 cpcScore=7.7642700 cnci=-0.0352706	NONCODE	2.02	1.7759	2.54022	1.18435	0.049736	0.272532	up
TC09000676.hg.1	PTGES2-AS1	NR_024425	"Homo sapiens uncharacterized LOC389791 (LOC389791), non-coding RNA."	RefSeq	2.88461	2.64072	1.67527	1.18418	0.140778	0.272532	up
TC01005330.hg.1		n332341	accn=FJ472654 class=mRNAlike lncRNA name=NULL ref=H-invitational v7.5 transcriptId=HIT000558624 cpcScore=2.2817600 cnci=-0.1398714	NONCODE	5.66583	5.42215	3.20971	1.18401	0.026757	0.170693	up
TC05002131.hg.1		ENST00000519603	havana:lincRNA chromosome:GRCh37:5:178804532:178805762:-1 gene:ENSG00000253163 gene_biotype:lincRNA transcript_biotype:lincRNA	ENSEMBL	2.11351	1.86987	6.0027	1.18398	0.004595	0.102237	up
TC12000355.hg.1	LOC100506125	ENST00000547774	havana:lincRNA chromosome:GRCh37:12:49182930:49184318:1 gene:ENSG00000257660 gene_biotype:lincRNA transcript_biotype:lincRNA	ENSEMBL	1.90818	1.66457	2.88307	1.18395	0.035698	0.170693	up
TC21000979.hg.1		n345401	accn=NULL class=lincRNA name=Human lincRNA ref=Scripture Reconstruction LincRNAs By Luo transcriptId=linc_luo_950 cpcScore=-1.7245800 cnci=-0.1177523	NONCODE	2.50564	2.2621	1.82102	1.18389	0.115786	0.272532	up
TC01005202.hg.1		n407979	accn=NR_027693 class=lncRNA name= ref=RefGeneNoncode transcriptId=NR_027693 cpcScore=7.9722500 cnci=-0.0625829	NONCODE	3.44283	3.19932	2.13509	1.18387	0.075186	0.272532	up
TC12001473.hg.1	LOC100293962	ENST00000549023	cdna:known chromosome:GRCh37:12:49627352:49658539:-1 gene:ENSG00000258101 gene_biotype:antisense transcript_biotype:antisense	ENSEMBL	3.23808	2.99503	2.27466	1.18349	0.064777	0.272532	up
TC18000456.hg.1	MIR187	NR_029616	"Homo sapiens microRNA 187 (MIR187), microRNA."	RefSeq	2.0652	1.82241	1.19779	1.18328	0.254479	0.57733	up
TC01002699.hg.1		ENST00000516036	ncrna:misc_RNA chromosome:GRCh37:1:55950544:55950645:-1 gene:ENSG00000251845 gene_biotype:misc_RNA transcript_biotype:misc_RNA	ENSEMBL	2.93841	2.69574	2.10913	1.18318	0.077256	0.272532	up
TC11003214.hg.1		n337236	accn=BC122522 class=mRNAlike lncRNA name=NULL ref=H-invitational v7.5 transcriptId=HIT000388417 cpcScore=3.3059600 cnci=-0.0883305	NONCODE	3.49969	3.25727	0.894708	1.18298	0.510649	0.57733	up
TC01004271.hg.1		n346285	accn=NULL class=lincRNA name=Human lincRNA ref=Scripture Reconstruction LincRNAs By Luo transcriptId=linc_luo_1835 cpcScore=-1.4955100 cnci=-0.1434387	NONCODE	2.10442	1.86221	3.25384	1.18281	0.025789	0.170693	up
TC11003208.hg.1		TCONS_00019670-XLOC_009475	linc-DKFZp761E198 chr11:-:65574366-65585604	Rinn lincRNA	1.82697	1.58496	2.14471	1.18264	0.074414	0.272532	up
TC21000539.hg.1	C21orf67	NR_027128	"Homo sapiens chromosome 21 open reading frame 67 (C21orf67), transcript variant 1, non-coding RNA."	RefSeq	2.53832	2.29641	2.0943	1.18256	0.078438	0.272532	up
TC02003317.hg.1		TCONS_00002933-XLOC_001525	linc-VAX2-1 chr2:+:71115000-71115478	Rinn lincRNA	1.82681	1.58571	3.26516	1.18189	0.025557	0.170693	up
TC01005894.hg.1		TCONS_l2_00001586-XLOC_l2_001165	linc-C1orf192-2 chr1:-:161401997-161410779	Broad TUCP	3.83094	3.59013	2.59511	1.18165	0.04708	0.272532	up
TC12000139.hg.1	A2M-AS1	NR_026971	"Homo sapiens A2M antisense RNA 1 (A2M-AS1), non-coding RNA."	RefSeq	1.96993	1.72916	2.056	1.18162	0.081784	0.272532	up
TC02003888.hg.1		TCONS_l2_00014295-XLOC_l2_007804	linc-CHRND chr2:+:233389034-233390514	Broad TUCP	2.66694	2.42639	1.69246	1.18145	0.137797	0.272532	up
TC01004754.hg.1		n338240	accn=M61120 class=mRNAlike lncRNA name=Human lncRNA ref=JounralRNA transcriptId=633 cpcScore=3.1874500 cnci=-0.0481118	NONCODE	2.40683	2.16656	2.90269	1.18121	0.035107	0.170693	up
TC01005257.hg.1		n407583	accn=NR_027045 class=lncRNA name= ref=RefGeneNoncode transcriptId=NR_027045 cpcScore=3.1488900 cnci=-0.1440113	NONCODE	2.04731	1.8071	1.76812	1.18117	0.124356	0.272532	up
TC07003051.hg.1		n378423	accn=NULL class=lncRNA name= ref=EnsemblNoncode transcriptId=ENST00000433446 cpcScore=-1.2111300 cnci=-0.2857865	NONCODE	2.36178	2.12185	2.17473	1.18093	0.072124	0.272532	up
TC19002181.hg.1		n410530	accn=NR_037675 class=lncRNA name= ref=RefGeneNoncode transcriptId=NR_037675 cpcScore=-0.9856810 cnci=-0.0691354	NONCODE	3.43246	3.19263	1.01015	1.18086	0.31999	0.57733	up
TC12000644.hg.1		ENST00000552367	cdna:putative chromosome:GRCh37:12:76424274:76425158:1 gene:ENSG00000257453 gene_biotype:processed_transcript transcript_biotype:processed_transcript	ENSEMBL	5.27695	5.03714	2.32537	1.18084	0.061524	0.272532	up
TC22000258.hg.1	MIR3909	NR_037471	"Homo sapiens microRNA 3909 (MIR3909), microRNA."	RefSeq	2.03866	1.79885	7.56792	1.18084	0.002305	0.102237	up
TC03003326.hg.1	CIDECP	NR_002786	"Homo sapiens cell death-inducing DFFA-like effector c pseudogene (CIDECP), non-coding RNA."	RefSeq	2.28558	2.04587	2.30685	1.18076	0.062597	0.272532	up
TC07001109.hg.1	MIR4656	NR_039800	"Homo sapiens microRNA 4656 (MIR4656), microRNA."	RefSeq	4.40066	4.16096	1.16491	1.18075	0.265195	0.57733	up
TC13001116.hg.1		TCONS_l2_00006869-XLOC_l2_003743	linc-TDRD3-4 chr13:+:59104271-59104609	Broad TUCP	1.82453	1.58496	1.75569	1.18064	0.126603	0.272532	up
TC07000878.hg.1	LOC100134229	NR_024451	"Homo sapiens uncharacterized LOC100134229 (LOC100134229), non-coding RNA."	RefSeq	3.77153	3.53201	2.33944	1.1806	0.060684	0.272532	up
TC17002639.hg.1		n342703	accn=AK057023 class=mRNAlike lncRNA name=Human lncRNA ref=JounralRNA transcriptId=5205 cpcScore=1.5120100 cnci=-0.1102514	NONCODE	3.847	3.60752	0.963832	1.18057	0.480103	0.57733	up
TC19002022.hg.1		n338376	accn=U06700 class=mRNAlike lncRNA name=Human lncRNA ref=JounralRNA transcriptId=771 cpcScore=-1.2693200 cnci=-0.1865736	NONCODE	1.82686	1.58758	1.69951	1.1804	0.136429	0.272532	up
TC10002738.hg.1		TCONS_00018558-XLOC_008875	linc-DYDC1-3 chr10:-:83633134-83634234	Rinn lincRNA	2.54744	2.30817	2.42226	1.1804	0.055633	0.272532	up
TC05003094.hg.1		n340509	accn=AK123915 class=mRNAlike lncRNA name=Human lncRNA ref=JounralRNA transcriptId=2971 cpcScore=-1.0632800 cnci=-0.2444438	NONCODE	6.59907	6.36046	1.56401	1.17985	0.161832	0.272532	up
TC15000957.hg.1		ENST00000408584	ncrna:miRNA chromosome:GRCh37:15:100332502:100332584:1 gene:ENSG00000221511 gene_biotype:miRNA transcript_biotype:miRNA	ENSEMBL	7.26568	7.02712	2.5585	1.17981	0.048884	0.272532	up
TC16001997.hg.1		TCONS_00024752-XLOC_012037	linc-FAM92B-3 chr16:-:85613415-85615768	Rinn lincRNA	1.90871	1.6703	4.174	1.17969	0.013334	0.124493	up
TC06002795.hg.1		n411638	accn=NR_040101 class=lncRNA name= ref=RefGeneNoncode transcriptId=NR_040101 cpcScore=6.2600900 cnci=-0.1045871	NONCODE	5.76202	5.52397	3.08101	1.1794	0.030016	0.170693	up
TC05000650.hg.1	OTTHUMG00000162708	OTTHUMT00000370171	cdna:all chromosome:VEGA52:5:132388461:132388663:1 Gene:OTTHUMG00000162708	Havana transcript	3.08784	2.84985	1.79837	1.17935	0.119294	0.272532	up
TC20001373.hg.1		n410519	accn=NR_037661 class=lncRNA name= ref=RefGeneNoncode transcriptId=NR_037661 cpcScore=6.0884200 cnci=-0.1873661	NONCODE	2.85209	2.61417	4.0406	1.17929	0.014435	0.124493	up
TC07002738.hg.1		n324275	accn=NULL class=mRNAlike lncRNA name=vega lncRNA ref=GENCODE transcriptId=OTTHUMT00000322480 cpcScore=-1.0085000 cnci=-0.1068791	NONCODE	1.9253	1.68744	3.1628	1.17925	0.02787	0.170693	up
TC09002474.hg.1		n332338	accn=FJ626411 class=mRNAlike lncRNA name=NULL ref=H-invitational v7.5 transcriptId=HIT000558845 cpcScore=1.5282900 cnci=-0.0428874	NONCODE	1.85973	1.62214	4.16041	1.17903	0.013432	0.124493	up
TC15002545.hg.1		n378509	accn=NULL class=lncRNA name= ref=EnsemblNoncode transcriptId=ENST00000436697 cpcScore=-0.0263607 cnci=-0.3167148	NONCODE	3.01738	2.77981	1.83411	1.17901	0.11356	0.272532	up
TC16000434.hg.1		ENST00000408207	ncrna:miRNA chromosome:GRCh37:16:49713131:49713212:1 gene:ENSG00000221134 gene_biotype:miRNA transcript_biotype:miRNA	ENSEMBL	4.00197	3.76444	2.87146	1.17897	0.036017	0.170693	up
TC0X000219.hg.1	ZNF674-AS1	NR_015378	"Homo sapiens ZNF674 antisense RNA 1 (head to head) (ZNF674-AS1), non-coding RNA."	RefSeq	2.02706	1.78956	1.69797	1.17895	0.136719	0.272532	up
TC09002354.hg.1		n346378	accn=NULL class=lincRNA name=Human lincRNA ref=Scripture Reconstruction LincRNAs By Luo transcriptId=linc_luo_1928 cpcScore=-1.4163000 cnci=-0.2286703	NONCODE	2.01568	1.77824	3.45026	1.1789	0.022234	0.170693	up
TC12003180.hg.1		n380636	accn=NULL class=lncRNA name= ref=EnsemblNoncode transcriptId=ENST00000542980 cpcScore=-1.1754200 cnci=-0.2484428	NONCODE	2.14097	1.90355	1.48348	1.17889	0.179186	0.272532	up
TC20001118.hg.1		TCONS_00028115-XLOC_013469	linc-C20orf72 chr20:+:17853282-17853698	Rinn lincRNA	1.8485	1.61127	2.44561	1.17873	0.054462	0.272532	up
TC11002992.hg.1		n342747	accn=AB126072 class=mRNAlike lncRNA name=Human lncRNA ref=JounralRNA transcriptId=5250 cpcScore=1.5020000 cnci=-0.0376707	NONCODE	2.22631	1.98912	2.34845	1.17869	0.059947	0.272532	up
TC12002861.hg.1		n335687	accn=CR617830 class=mRNAlike lncRNA name=NULL ref=H-invitational v7.5 transcriptId=HIT000297025 cpcScore=-1.4578400 cnci=-0.4205336	NONCODE	2.65682	2.41986	2.3358	1.17851	0.060858	0.272532	up
TC0X002200.hg.1		TCONS_l2_00030581-XLOC_l2_015803	linc-KLHL13-2 chrX:-:118011938-118012717	Broad TUCP	2.03004	1.79309	1.26	1.1785	0.235658	0.272532	up
TC22001350.hg.1		TCONS_00029702-XLOC_014378	linc-CBX7 chr22:-:39608718-39610817	Rinn lincRNA	2.01219	1.77528	1.70048	1.17847	0.136243	0.272532	up
TC21000007.hg.1	MIR3687	NR_037458	"Homo sapiens microRNA 3687 (MIR3687), microRNA."	RefSeq	6.91375	6.67719	3.47147	1.17818	0.021967	0.170693	up
TC05000718.hg.1		ENST00000504413	cdna:known chromosome:GRCh37:5:139227875:139235974:1 gene:ENSG00000250692 gene_biotype:antisense transcript_biotype:antisense	ENSEMBL	2.39606	2.16003	1.26001	1.17775	0.235652	0.272532	up
TC10002803.hg.1		n325901	accn=NULL class=mRNAlike lncRNA name=vega lncRNA ref=GENCODE transcriptId=OTTHUMT00000049934 cpcScore=-0.8705180 cnci=-0.2757961	NONCODE	2.00124	1.7656	2.69426	1.17743	0.042691	0.170693	up
TC11002984.hg.1		n381584	accn=NULL class=lncRNA name= ref=UCSCGeneNoncode transcriptId=uc001lsk.1 cpcScore=-0.7087660 cnci=-0.0993600	NONCODE	2.42597	2.19039	2.73516	1.17738	0.040743	0.170693	up
TC02003531.hg.1		n338944	accn=BC040633 class=mRNAlike lncRNA name=Human lncRNA ref=JounralRNA transcriptId=1372 cpcScore=-0.9229130 cnci=-0.2570834	NONCODE	1.85908	1.62353	4.10359	1.17735	0.013937	0.124493	up
TC12002611.hg.1		n381942	accn=NULL class=lncRNA name= ref=UCSCGeneNoncode transcriptId=uc001tyb.1 cpcScore=3.6247900 cnci=-0.2417142	NONCODE	6.19459	5.95916	3.07284	1.17726	0.030248	0.170693	up
TC11002060.hg.1	MIR139	NR_029603	"Homo sapiens microRNA 139 (MIR139), microRNA."	RefSeq	3.84224	3.60683	1.59838	1.17724	0.154717	0.272532	up
TC04000298.hg.1	MIR4449	NR_039651	"Homo sapiens microRNA 4449 (MIR4449), microRNA."	RefSeq	5.59149	5.35614	1.20167	1.17719	0.253279	0.57733	up
TC16001793.hg.1		n339111	accn=BC037335 class=mRNAlike lncRNA name=Human lncRNA ref=JounralRNA transcriptId=1541 cpcScore=-1.2470500 cnci=-0.3569698	NONCODE	5.52525	5.29003	1.49665	1.17709	0.176484	0.272532	up
TC19000999.hg.1	CIRBP-AS1	NR_027271	"Homo sapiens CIRBP antisense RNA 1 (CIRBP-AS1), non-coding RNA."	RefSeq	2.45588	2.22069	2.69745	1.17707	0.042529	0.170693	up
TC22001034.hg.1		n408330	accn=NR_029395 class=lncRNA name= ref=RefGeneNoncode transcriptId=NR_029395 cpcScore=3.0071700 cnci=-0.1544737	NONCODE	2.72806	2.49288	4.03391	1.17705	0.014511	0.124493	up
TC07002123.hg.1		TCONS_00013328-XLOC_005976	linc-OCM-3 chr7:+:5834112-5850617	Rinn lincRNA	1.82008	1.58496	0.999999	1.17701	0.323988	0.57733	up
TC02001516.hg.1		ENST00000452701	havana:lincRNA chromosome:GRCh37:2:2838036:2842163:-1 gene:ENSG00000237720 gene_biotype:lincRNA transcript_biotype:lincRNA	ENSEMBL	1.91964	1.68484	1.85515	1.17674	0.110272	0.272532	up
TC01001937.hg.1		ENST00000436039	cdna:known chromosome:GRCh37:1:234742754:234745229:1 gene:ENSG00000228830 gene_biotype:antisense transcript_biotype:antisense	ENSEMBL	5.00255	4.7678	2.34036	1.1767	0.060591	0.272532	up
TC02004398.hg.1		n336681	accn=Z69025 class=mRNAlike lncRNA name=NULL ref=H-invitational v7.5 transcriptId=HIT000327662 cpcScore=1.8248600 cnci=-0.2090756	NONCODE	1.93113	1.69639	1.44384	1.1767	0.188568	0.272532	up
TC07001644.hg.1	CPSF4	OTTHUMT00000336399	cdna:all chromosome:VEGA52:7:99048087:99050232:1 Gene:OTTHUMG00000154599	Havana transcript	2.25123	2.01685	1.86881	1.1764	0.108185	0.272532	up
TC10001370.hg.1	UNC5B-AS1	NR_038453	"Homo sapiens UNC5B antisense RNA 1 (UNC5B-AS1), non-coding RNA."	RefSeq	3.81285	3.57852	3.37545	1.17636	0.023469	0.170693	up
TC11000047.hg.1	FAM99A	NR_026643	"Homo sapiens family with sequence similarity 99, member A (non-protein coding) (FAM99A), non-coding RNA."	RefSeq	2.04053	1.80625	1.21894	1.17632	0.247753	0.57733	up
TC19000436.hg.1	CEBPA-AS1	NR_026887	"Homo sapiens CEBPA antisense RNA 1 (head to head) (CEBPA-AS1), non-coding RNA."	RefSeq	2.15051	1.91632	1.27571	1.17625	0.23139	0.272532	up
TC17000442.hg.1	LHX1	ENST00000559335	cdna:known chromosome:GRCh37:17:35294084:35295143:1 gene:ENSG00000132130 gene_biotype:protein_coding transcript_biotype:processed_transcript	ENSEMBL	2.71686	2.48311	4.24558	1.17589	0.012638	0.124493	up
TC6_cox_hap2000194.hg.1	HLA-DRB6	NR_001298	"Homo sapiens major histocompatibility complex, class II, DR beta 6 (pseudogene) (HLA-DRB6), non-coding RNA."	RefSeq	1.91814	1.68448	3.09352	1.17581	0.029656	0.170693	up
TC19002194.hg.1		n408059	accn=NR_027882 class=lncRNA name= ref=RefGeneNoncode transcriptId=NR_027882 cpcScore=2.4869600 cnci=-0.0861274	NONCODE	4.03541	3.80196	3.96448	1.17564	0.015212	0.124493	up
TC0X001512.hg.1		ENST00000427876	cdna:putative chromosome:GRCh37:X:152663209:152664240:-1 gene:ENSG00000214897 gene_biotype:pseudogene transcript_biotype:processed_transcript	ENSEMBL	3.25447	3.02134	2.15698	1.17538	0.073429	0.272532	up
TC03000317.hg.1	MIR4787	NR_039950	"Homo sapiens microRNA 4787 (MIR4787), microRNA."	RefSeq	5.0868	4.85383	2.22641	1.17525	0.068129	0.272532	up
TC02002390.hg.1		ENST00000458963	ncrna:miRNA chromosome:GRCh37:2:143070509:143070577:-1 gene:ENSG00000239131 gene_biotype:miRNA transcript_biotype:miRNA	ENSEMBL	2.1756	1.94273	1.81401	1.17517	0.116795	0.272532	up
TC10002904.hg.1		TCONS_00018646-XLOC_008997	linc-EBF3-4 chr10:-:132608002-132609030	Rinn lincRNA	1.96109	1.72863	1.9995	1.17484	0.087061	0.272532	up
TC19001657.hg.1	SNAR-E	NR_024258	"Homo sapiens small ILF3/NF90-associated RNA E (SNAR-E), small nuclear RNA."	RefSeq	4.49914	4.26676	1.8561	1.17477	0.110028	0.272532	up
TC19002025.hg.1		n336795	accn=AB209169 class=mRNAlike lncRNA name=NULL ref=H-invitational v7.5 transcriptId=HIT000329104 cpcScore=-1.0120900 cnci=-0.0476844	NONCODE	2.26835	2.03597	2.28602	1.17477	0.063913	0.272532	up
TC19002305.hg.1		n333404	accn=BC009473 class=mRNAlike lncRNA name=NULL ref=H-invitational v7.5 transcriptId=HIT000087289 cpcScore=-1.1035900 cnci=-1.0000000	NONCODE	4.03388	3.80161	4.76793	1.17468	0.008956	0.124493	up
TC10001778.hg.1		ENST00000443633	cdna:putative chromosome:GRCh37:10:134757471:134778793:-1 gene:ENSG00000232903 gene_biotype:processed_transcript transcript_biotype:processed_transcript	ENSEMBL	2.34245	2.11018	5.35804	1.17468	0.006335	0.124493	up
TC03002527.hg.1		TCONS_00006208-XLOC_002808	linc-RAB7A-2 chr3:+:128191834-128193950	Rinn lincRNA	5.05833	4.8261	1.9123	1.17465	0.102073	0.272532	up
TC15001291.hg.1		ENST00000558359	[retired] cdna:known chromosome:GRCh37:15:44580911:44581547:-1 gene:ENSG00000259653 gene_biotype:antisense transcript_biotype:antisense	ENSEMBL	3.55511	3.32334	2.43223	1.17427	0.055169	0.272532	up
TC10002169.hg.1		n378124	accn=NULL class=lncRNA name= ref=EnsemblNoncode transcriptId=ENST00000422847 cpcScore=-0.8740860 cnci=-0.2529145	NONCODE	2.19766	1.96596	2.95204	1.17422	0.033669	0.170693	up
TC02002772.hg.1		ENST00000441749	cdna:known chromosome:GRCh37:2:219231388:219232558:-1 gene:ENSG00000225062 gene_biotype:processed_transcript transcript_biotype:antisense	ENSEMBL	2.00685	1.77543	1.80086	1.17399	0.118964	0.272532	up
TC18000996.hg.1		n339930	accn=AK002023 class=mRNAlike lncRNA name=Human lncRNA ref=JounralRNA transcriptId=2379 cpcScore=1.7766700 cnci=-0.2568199	NONCODE	2.70791	2.47651	1.28051	1.17397	0.229958	0.272532	up
TC01005219.hg.1		n337645	accn=BC029954 class=mRNAlike lncRNA name=Human lncRNA ref=JounralRNA transcriptId=24 cpcScore=-0.7095880 cnci=-0.0945821	NONCODE	3.06315	2.83186	2.03417	1.17389	0.083634	0.272532	up
TC15002003.hg.1		ENST00000558979	cdna:known chromosome:GRCh37:15:101583921:101589661:-1 gene:ENSG00000259376 gene_biotype:antisense transcript_biotype:antisense	ENSEMBL	2.11307	1.88198	1.64011	1.17372	0.147347	0.272532	up
TC10001572.hg.1	LINC00866	ENST00000427379	havana:lincRNA chromosome:GRCh37:10:99588235:99609555:-1 gene:ENSG00000227356 gene_biotype:lincRNA transcript_biotype:lincRNA	ENSEMBL	1.83543	1.60453	4.59887	1.17357	0.009976	0.124493	up
TC17002641.hg.1		n407229	accn=NR_026697 class=lncRNA name= ref=RefGeneNoncode transcriptId=NR_026697 cpcScore=3.4533600 cnci=-0.1809848	NONCODE	5.16045	4.9296	3.81807	1.17353	0.016772	0.170693	up
TC05003260.hg.1		n344851	accn=NULL class=lincRNA name=Human lincRNA ref=Scripture Reconstruction LincRNAs By Luo transcriptId=linc_luo_400 cpcScore=-1.3100200 cnci=-0.1750583	NONCODE	1.99455	1.76385	1.77804	1.17341	0.122831	0.272532	up
TC19001172.hg.1	ILF3-AS1	NR_024333	"Homo sapiens ILF3 antisense RNA 1 (head to head) (ILF3-AS1), non-coding RNA."	RefSeq	3.03415	2.80357	3.20899	1.17331	0.026792	0.170693	up
TC17002657.hg.1		n333416	accn=BC011178 class=mRNAlike lncRNA name=NULL ref=H-invitational v7.5 transcriptId=HIT000087604 cpcScore=-0.6067660 cnci=-0.0873312	NONCODE	6.89285	6.66253	3.24062	1.17309	0.026102	0.170693	up
TC07002724.hg.1		TCONS_00013656-XLOC_006317	linc-WDR60-2 chr7:+:158383259-158383964	Rinn lincRNA	1.91842	1.6883	1.30119	1.17293	0.22424	0.272532	up
TC11003351.hg.1		n341128	accn=AK056988 class=mRNAlike lncRNA name=Human lncRNA ref=JounralRNA transcriptId=3594 cpcScore=-1.1041800 cnci=-0.0947224	NONCODE	2.40084	2.17088	1.54556	1.1728	0.166036	0.272532	up
TC19000245.hg.1	MIR181D	NR_030179	"Homo sapiens microRNA 181d (MIR181D), microRNA."	RefSeq	3.18783	2.95795	0.863222	1.17274	0.524559	0.57733	up
TC05002901.hg.1		n340406	accn=AF009259 class=mRNAlike lncRNA name=Human lncRNA ref=JounralRNA transcriptId=2867 cpcScore=-1.0180100 cnci=-0.2847899	NONCODE	2.02973	1.79998	3.47308	1.17263	0.021938	0.170693	up
TC03002912.hg.1		n407799	accn=NR_027331 class=lncRNA name= ref=RefGeneNoncode transcriptId=NR_027331 cpcScore=1.5195200 cnci=-0.1526720	NONCODE	1.99334	1.76368	2.38106	1.17256	0.057999	0.272532	up
TC15001068.hg.1	MIR4508	NR_039731	"Homo sapiens microRNA 4508 (MIR4508), microRNA."	RefSeq	4.13519	3.9056	4.20724	1.17251	0.01298	0.124493	up
TC19002379.hg.1		n407781	accn=NR_027307 class=lncRNA name= ref=RefGeneNoncode transcriptId=NR_027307 cpcScore=5.2641800 cnci=-0.0828348	NONCODE	2.96224	2.73267	5.73607	1.17249	0.005291	0.102237	up
TC04002411.hg.1		n339773	accn=BC032898 class=mRNAlike lncRNA name=Human lncRNA ref=JounralRNA transcriptId=2220 cpcScore=-0.6879350 cnci=-0.1232784	NONCODE	2.91835	2.68887	2.16787	1.17241	0.072582	0.272532	up
TC0X000026.hg.1	MIR4767	NR_039924	"Homo sapiens microRNA 4767 (MIR4767), microRNA."	RefSeq	6.83729	6.6079	2.19226	1.17234	0.070669	0.272532	up
TC11002497.hg.1		n342740	accn=U63836 class=mRNAlike lncRNA name=Human lncRNA ref=JounralRNA transcriptId=5243 cpcScore=2.4339400 cnci=-0.0424520	NONCODE	2.40501	2.17571	1.07966	1.17227	0.293967	0.57733	up
TC22001011.hg.1		n335777	accn=X14676 class=mRNAlike lncRNA name=NULL ref=H-invitational v7.5 transcriptId=HIT000321446 cpcScore=0.3889500 cnci=-0.0070397	NONCODE	3.07242	2.84317	4.91353	1.17222	0.008115	0.124493	up
TC08002552.hg.1		TCONS_00015184-XLOC_007240	linc-PTK2-1 chr8:-:142208033-142209262	Rinn lincRNA	1.92765	1.69858	1.43327	1.17208	0.191015	0.272532	up
TC01002249.hg.1		ENST00000453804	cdna:known chromosome:GRCh37:1:16049214:16063391:-1 gene:ENSG00000237938 gene_biotype:antisense transcript_biotype:antisense	ENSEMBL	2.56902	2.34003	1.81272	1.17201	0.116992	0.272532	up
TC10002131.hg.1		n346474	accn=NULL class=lincRNA name=Human lincRNA ref=Scripture Reconstruction LincRNAs By Luo transcriptId=linc_luo_2024 cpcScore=-1.3083200 cnci=-0.2799120	NONCODE	1.85526	1.62633	2.40865	1.17196	0.056346	0.272532	up
TC01005006.hg.1		n407294	accn=NR_026761 class=lncRNA name= ref=RefGeneNoncode transcriptId=NR_026761 cpcScore=-0.4382210 cnci=-0.1574476	NONCODE	2.57339	2.34452	3.15413	1.17192	0.028102	0.170693	up
TC09001694.hg.1	DBH-AS1	ENST00000425189	cdna:known chromosome:GRCh37:9:136519708:136522435:-1 gene:ENSG00000225756 gene_biotype:antisense transcript_biotype:antisense	ENSEMBL	2.1607	1.93185	1.41148	1.1719	0.196118	0.272532	up
TC15001182.hg.1		ENST00000558441	havana:lincRNA chromosome:GRCh37:15:33009471:33011208:-1 gene:ENSG00000259721 gene_biotype:lincRNA transcript_biotype:lincRNA	ENSEMBL	2.90119	2.67238	2.84011	1.17187	0.037003	0.170693	up
TC11002921.hg.1		n386691	accn=NULL class=lncRNA name= ref=UCSCGeneNoncode transcriptId=uc010rzt.1 cpcScore=4.0951100 cnci=-0.2322710	NONCODE	3.78605	3.5573	2.0313	1.17182	0.083877	0.272532	up
TC14000395.hg.1	MIR4706	NR_039855	"Homo sapiens microRNA 4706 (MIR4706), microRNA."	RefSeq	2.45384	2.22514	2.63652	1.17178	0.044987	0.272532	up
TC19002587.hg.1		TCONS_l2_00013238-XLOC_l2_007133	linc-SBK2 chr19:-:56050519-56057660	Broad TUCP	2.77171	2.5431	1.51612	1.17171	0.17206	0.272532	up
TC05001006.hg.1		ENST00000512115	havana:lincRNA chromosome:GRCh37:5:176170206:176170872:1 gene:ENSG00000248859 gene_biotype:lincRNA transcript_biotype:lincRNA	ENSEMBL	2.83136	2.60305	2.85788	1.17146	0.036435	0.170693	up
TCUn_gl000222000005.hg.1		TCONS_00030027-XLOC_014509	linc-ZBTB37 chrUn_gl000222:-:74365-81359	Rinn lincRNA	2.89418	2.66589	2.53192	1.17145	0.050101	0.272532	up
TC01005299.hg.1		n342228	accn=BC070363 class=mRNAlike lncRNA name=Human lncRNA ref=JounralRNA transcriptId=4718 cpcScore=-1.2349600 cnci=-0.2226406	NONCODE	1.85364	1.62536	5.1413	1.17144	0.007089	0.124493	up
TC02004893.hg.1		TCONS_00004627-XLOC_002541	linc-HDAC4-1 chr2:-:240832072-240834891	Rinn lincRNA	1.95402	1.72584	6.95219	1.17136	0.00296	0.102237	up
TC08000791.hg.1	RNA5SP278	ENST00000517055	ncrna:rRNA chromosome:GRCh37:8:141950661:141950762:1 gene:ENSG00000252864 gene_biotype:rRNA transcript_biotype:rRNA	ENSEMBL	2.66117	2.43317	2.60874	1.17121	0.046379	0.272532	up
TC07002106.hg.1		n385070	accn=NULL class=lncRNA name= ref=UCSCGeneNoncode transcriptId=uc003slj.1 cpcScore=7.0000400 cnci=-0.0957343	NONCODE	2.01451	1.78657	1.62951	1.17117	0.149156	0.272532	up
TC14002015.hg.1		n345747	accn=NULL class=lincRNA name=Human lincRNA ref=Scripture Reconstruction LincRNAs By Luo transcriptId=linc_luo_1296 cpcScore=-1.3347700 cnci=-0.3471780	NONCODE	2.89627	2.66838	4.55468	1.17112	0.010336	0.124493	up
TC17000850.hg.1	LOC100287042	NR_036520	"Homo sapiens uncharacterized LOC100287042 (LOC100287042), non-coding RNA."	RefSeq	2.4027	2.1749	0.92627	1.17105	0.496715	0.57733	up
TC18000987.hg.1		n339927	accn=D86975 class=mRNAlike lncRNA name=Human lncRNA ref=JounralRNA transcriptId=2376 cpcScore=7.1807700 cnci=-0.1371148	NONCODE	3.40848	3.18102	4.64733	1.17077	0.009715	0.124493	up
TC13001708.hg.1		TCONS_l2_00007341-XLOC_l2_004113	linc-GRTP1 chr13:-:114053726-114065280	Broad TUCP	3.89616	3.66886	1.75435	1.17064	0.126925	0.272532	up
TC01000348.hg.1	MIR1976	NR_031740	"Homo sapiens microRNA 1976 (MIR1976), microRNA."	RefSeq	3.65182	3.42461	2.66116	1.17057	0.044013	0.272532	up
TC19001997.hg.1		n337206	accn=BC101210 class=mRNAlike lncRNA name=NULL ref=H-invitational v7.5 transcriptId=HIT000386337 cpcScore=1.8142800 cnci=-0.1151231	NONCODE	2.66993	2.4431	1.07744	1.17026	0.294825	0.57733	up
TC16000446.hg.1		ENST00000459097	ncrna:snoRNA chromosome:GRCh37:16:53368474:53368576:1 gene:ENSG00000238645 gene_biotype:snoRNA transcript_biotype:snoRNA	ENSEMBL	6.67919	6.45259	2.70059	1.17007	0.042366	0.170693	up
TC02002781.hg.1		ENST00000429343	cdna:putative chromosome:GRCh37:2:219809351:219826625:-1 gene:ENSG00000235024 gene_biotype:processed_transcript transcript_biotype:processed_transcript	ENSEMBL	2.19177	1.96527	1.12373	1.16999	0.279001	0.57733	up
TC09002336.hg.1		TCONS_00015772-XLOC_007602	linc-COL5A1-1 chr9:+:137519675-137521252	Rinn lincRNA	2.45837	2.23214	1.52456	1.16977	0.170431	0.272532	up
TC07000415.hg.1	STAG3L4	NR_040585	"Homo sapiens stromal antigen 3-like 4 (STAG3L4), transcript variant 1, non-coding RNA."	RefSeq	2.89808	2.67186	5.10867	1.16976	0.007251	0.124493	up
TC02000578.hg.1	FAHD2CP	NR_003698	"Homo sapiens fumarylacetoacetate hydrolase domain containing 2C, pseudogene (FAHD2CP), non-coding RNA."	RefSeq	3.88856	3.66236	2.73413	1.16975	0.040801	0.170693	up
TC08001978.hg.1		n409175	accn=NR_033334 class=lncRNA name= ref=RefGeneNoncode transcriptId=NR_033334 cpcScore=2.1439600 cnci=-0.2260293	NONCODE	4.61957	4.39342	2.2947	1.1697	0.063322	0.272532	up
TC22001504.hg.1	LOC150381	NR_027034	"Homo sapiens uncharacterized LOC150381 (LOC150381), non-coding RNA."	RefSeq	4.14374	3.91771	3.27841	1.16961	0.025267	0.170693	up
TC07002745.hg.1		n385064	accn=NULL class=lncRNA name= ref=UCSCGeneNoncode transcriptId=uc003sjv.2 cpcScore=-0.6374490 cnci=-0.1767659	NONCODE	2.336	2.11038	1.18455	1.16928	0.258747	0.57733	up
TC02003884.hg.1		n345573	accn=NULL class=lincRNA name=Human lincRNA ref=Scripture Reconstruction LincRNAs By Luo transcriptId=linc_luo_1122 cpcScore=-1.3407800 cnci=-0.1168680	NONCODE	2.59931	2.37375	1.0935	1.16923	0.289166	0.57733	up
TC17002024.hg.1		n407963	accn=NR_027678 class=lncRNA name= ref=RefGeneNoncode transcriptId=NR_027678 cpcScore=3.4680400 cnci=-0.2061928	NONCODE	5.36105	5.13553	2.28552	1.1692	0.063948	0.272532	up
TC11002752.hg.1		TCONS_00019366-XLOC_009189	linc-MYEOV-2 chr11:+:68943122-68945424	Rinn lincRNA	3.68775	3.46244	4.13616	1.16903	0.013664	0.124493	up
TC17001944.hg.1	MIR1250	NR_031652	"Homo sapiens microRNA 1250 (MIR1250), microRNA."	RefSeq	4.05685	3.83155	1.72881	1.16901	0.131454	0.272532	up
TC19002348.hg.1		n337240	accn=BC127178 class=mRNAlike lncRNA name=NULL ref=H-invitational v7.5 transcriptId=HIT000389187 cpcScore=-0.5261690 cnci=-0.1251407	NONCODE	2.28862	2.06336	1.73507	1.16899	0.130439	0.272532	up
TC11001459.hg.1		ENST00000529781	cdna:known chromosome:GRCh37:11:17716814:17718487:-1 gene:ENSG00000255335 gene_biotype:antisense transcript_biotype:antisense	ENSEMBL	2.2659	2.04067	2.08831	1.16896	0.078885	0.272532	up
TC15002263.hg.1		TCONS_00023454-XLOC_011300	linc-NR2E3-1 chr15:+:72099420-72101842	Rinn lincRNA	4.1376	3.91238	2.19075	1.16895	0.070773	0.272532	up
TC12002046.hg.1	DYNLL1-AS1	NR_038854	"Homo sapiens uncharacterized LOC100506668 (LOC100506668), non-coding RNA."	RefSeq	3.70284	3.47798	1.69292	1.16866	0.137704	0.272532	up
TC16000394.hg.1		ENST00000398669	ensembl_havana_transcript:lincRNA chromosome:GRCh37:16:32897547:32899949:1 gene:ENSG00000214614 gene_biotype:lincRNA transcript_biotype:lincRNA	ENSEMBL	2.47032	2.24579	1.53683	1.1684	0.167868	0.272532	up
TC09000451.hg.1	MIR4291	NR_036254	"Homo sapiens microRNA 4291 (MIR4291), microRNA."	RefSeq	4.90253	4.67805	1.84431	1.16835	0.112029	0.272532	up
TC21000251.hg.1		ENST00000429512	havana:lincRNA chromosome:GRCh37:21:47472510:47473019:1 gene:ENSG00000228235 gene_biotype:lincRNA transcript_biotype:lincRNA	ENSEMBL	2.80093	2.5765	1.66866	1.16832	0.142036	0.272532	up
TC10002700.hg.1		n340064	accn=D87465 class=mRNAlike lncRNA name=Human lncRNA ref=JounralRNA transcriptId=2519 cpcScore=8.6420300 cnci=-0.1601822	NONCODE	2.40392	2.17962	4.56555	1.16821	0.01022	0.124493	up
TC22000364.hg.1		ENST00000419643	cdna:known chromosome:GRCh37:22:43628147:43635016:1 gene:ENSG00000234892 gene_biotype:antisense transcript_biotype:antisense	ENSEMBL	2.13852	1.91507	1.19687	1.16753	0.254821	0.57733	up
TC22001357.hg.1		TCONS_00029913-XLOC_014386	linc-PPPDE2 chr22:-:42062544-42063304	Rinn lincRNA	2.505	2.28158	2.335	1.1675	0.060921	0.272532	up
TC20001364.hg.1		n339761	accn=L40949 class=mRNAlike lncRNA name=Human lncRNA ref=JounralRNA transcriptId=2208 cpcScore=4.1888800 cnci=-0.0848214	NONCODE	2.80305	2.57966	2.50235	1.16747	0.051395	0.272532	up
TC01002079.hg.1	C1orf170	NR_027693	"Homo sapiens chromosome 1 open reading frame 170 (C1orf170), non-coding RNA."	RefSeq	3.43364	3.21039	3.3144	1.16736	0.02453	0.170693	up
TC01005340.hg.1		n337779	accn=AF022726 class=mRNAlike lncRNA name=Human lncRNA ref=JounralRNA transcriptId=161 cpcScore=-0.7571050 cnci=-0.0335254	NONCODE	3.36727	3.14439	1.84588	1.16706	0.11164	0.272532	up
TC11000226.hg.1	OR7E14P	NR_045002	"Homo sapiens olfactory receptor, family 7, subfamily E, member 14 pseudogene (OR7E14P), non-coding RNA."	RefSeq	2.1416	1.9188	2.74162	1.167	0.040447	0.170693	up
TC11000583.hg.1		ENST00000544948	cdna:known chromosome:GRCh37:11:63849162:63854647:1 gene:ENSG00000256481 gene_biotype:antisense transcript_biotype:antisense	ENSEMBL	1.92799	1.70536	2.6884	1.16686	0.042952	0.170693	up
TC12001037.hg.1		ENST00000459050	ncrna:snoRNA chromosome:GRCh37:12:131299898:131299995:1 gene:ENSG00000238822 gene_biotype:snoRNA transcript_biotype:snoRNA	ENSEMBL	4.81505	4.59246	2.47258	1.16683	0.052908	0.272532	up
TC10002431.hg.1		TCONS_00018420-XLOC_008709	linc-CALML5-2 chr10:-:5605287-5606443	Rinn lincRNA	2.24323	2.02076	3.67978	1.16673	0.018494	0.170693	up
TC09001942.hg.1		n385544	accn=NULL class=lncRNA name= ref=UCSCGeneNoncode transcriptId=uc004adh.3 cpcScore=1.8961300 cnci=-0.0328167	NONCODE	2.28379	2.06144	1.37354	1.16663	0.205598	0.272532	up
TC02003849.hg.1		TCONS_00004032-XLOC_001870	linc-CCDC140-9 chr2:+:220658076-220659218	Rinn lincRNA	5.04056	4.81833	1.10246	1.16653	0.28644	0.57733	up
TC12000698.hg.1	LINC00936	NR_028138	"Homo sapiens uncharacterized LOC338758 (LOC338758), non-coding RNA."	RefSeq	2.54314	2.32116	2.05688	1.16633	0.081686	0.272532	up
TC09002670.hg.1		n341725	accn=BC015241 class=mRNAlike lncRNA name=Human lncRNA ref=JounralRNA transcriptId=4198 cpcScore=0.2876260 cnci=-0.3223641	NONCODE	2.54162	2.31972	0.824929	1.16627	0.542285	0.57733	up
TC14001911.hg.1		n338205	accn=X15624 class=mRNAlike lncRNA name=Human lncRNA ref=JounralRNA transcriptId=597 cpcScore=1.9922000 cnci=-0.0912219	NONCODE	7.33944	7.11755	0.895196	1.16626	0.510394	0.57733	up
TC10001780.hg.1		ENST00000444433	cdna:putative chromosome:GRCh37:10:134898748:134900201:-1 gene:ENSG00000256925 gene_biotype:processed_transcript transcript_biotype:processed_transcript	ENSEMBL	3.47909	3.25737	1.6281	1.16613	0.149377	0.272532	up
TC20001748.hg.1	MMP24-AS1	ENST00000435366	cdna:known chromosome:GRCh37:20:33864148:33865830:-1 gene:ENSG00000126005 gene_biotype:antisense transcript_biotype:antisense	ENSEMBL	2.56722	2.34586	7.25723	1.16583	0.002566	0.102237	up
TC16001699.hg.1		TCONS_00024511-XLOC_011827	linc-ZNF469-2 chr16:+:88227738-88228689	Rinn lincRNA	1.85128	1.62996	2.2959	1.1658	0.063212	0.272532	up
TC11001936.hg.1	SSSCA1-AS1	NR_038923	"Homo sapiens uncharacterized LOC254100 (LOC254100), non-coding RNA."	RefSeq	2.04065	1.81943	3.05524	1.16572	0.030746	0.170693	up
TC16000031.hg.1	MIR662	NR_030384	"Homo sapiens microRNA 662 (MIR662), microRNA."	RefSeq	2.72834	2.50731	3.82592	1.16556	0.016714	0.170693	up
TC09002320.hg.1		n323941	accn=NULL class=mRNAlike lncRNA name=vega lncRNA ref=GENCODE transcriptId=OTTHUMT00000054946 cpcScore=-0.4689990 cnci=-0.3174808	NONCODE	4.29552	4.0745	1.77375	1.16555	0.12351	0.272532	up
TC0X000508.hg.1	ZCCHC18	OTTHUMT00000057760	cdna:all chromosome:VEGA52:X:103356822:103357563:1 Gene:OTTHUMG00000022123	Havana transcript	2.26647	2.0455	1.07231	1.16552	0.296605	0.57733	up
TC20001559.hg.1		n410438	accn=NR_037570 class=lncRNA name= ref=RefGeneNoncode transcriptId=NR_037570 cpcScore=7.7204500 cnci=-0.2299326	NONCODE	5.15257	4.9317	3.472	1.16543	0.021962	0.170693	up
TC17002030.hg.1		n410549	accn=NR_037716 class=lncRNA name= ref=RefGeneNoncode transcriptId=NR_037716 cpcScore=1.5130100 cnci=-0.0951297	NONCODE	6.92423	6.7036	5.24744	1.16524	0.006671	0.124493	up
TC11002484.hg.1		n379823	accn=NULL class=lncRNA name= ref=EnsemblNoncode transcriptId=ENST00000508004 cpcScore=-1.1333300 cnci=-0.0984628	NONCODE	2.91232	2.69179	2.3571	1.16516	0.059356	0.272532	up
TC06002744.hg.1		TCONS_l2_00024184-XLOC_l2_012510	linc-HMGA1-2 chr6:+:34187154-34188704	Broad TUCP	2.4622	2.24178	2.04062	1.16508	0.083054	0.272532	up
TC01006102.hg.1		n377694	accn=NULL class=lncRNA name= ref=EnsemblNoncode transcriptId=ENST00000356684 cpcScore=0.2909900 cnci=-0.2681087	NONCODE	1.97905	1.75864	3.22838	1.16507	0.026403	0.170693	up
TC17002441.hg.1		n408191	accn=NR_028335 class=lncRNA name= ref=RefGeneNoncode transcriptId=NR_028335 cpcScore=3.2677200 cnci=-0.0806747	NONCODE	1.98654	1.76641	1.83824	1.16484	0.112997	0.272532	up
TC19002287.hg.1		n409236	accn=NR_033400 class=lncRNA name= ref=RefGeneNoncode transcriptId=NR_033400 cpcScore=4.6364200 cnci=-0.1192896	NONCODE	1.90952	1.68941	1.2011	1.16482	0.253499	0.57733	up
TC01005365.hg.1		n379162	accn=NULL class=lncRNA name= ref=EnsemblNoncode transcriptId=ENST00000470977 cpcScore=1.3144000 cnci=-0.2592737	NONCODE	4.31706	4.09696	2.84469	1.16482	0.036852	0.170693	up
TC07002240.hg.1		TCONS_l2_00025783-XLOC_l2_013337	linc-AVL9 chr7:+:32511482-32512531	Broad TUCP	5.96804	5.74794	1.69868	1.16481	0.136585	0.272532	up
TC16002023.hg.1		n339329	accn=AK092494 class=mRNAlike lncRNA name=Human lncRNA ref=JounralRNA transcriptId=1761 cpcScore=1.0715500 cnci=-0.1800442	NONCODE	2.18638	1.96631	0.874438	1.1648	0.519491	0.57733	up
TC01006172.hg.1		n381362	accn=NULL class=lncRNA name= ref=UCSCGeneNoncode transcriptId=uc001hta.2 cpcScore=0.3661160 cnci=-0.1480581	NONCODE	2.07041	1.85043	1.48875	1.16472	0.177998	0.272532	up
TC01001959.hg.1		ENST00000516017	[retired] ncrna:miRNA chromosome:GRCh37:1:237766512:237766585:1 gene:ENSG00000251826 gene_biotype:miRNA transcript_biotype:miRNA	ENSEMBL	9.71203	9.49213	1.68456	1.16465	0.139113	0.272532	up
TC14001634.hg.1		n346093	accn=NULL class=lincRNA name=Human lincRNA ref=Scripture Reconstruction LincRNAs By Luo transcriptId=linc_luo_1643 cpcScore=-1.2967100 cnci=-0.2015389	NONCODE	2.02564	1.80588	1.51159	1.16454	0.172976	0.272532	up
TC09002822.hg.1		n332501	accn=DQ925682 class=mRNAlike lncRNA name=NULL ref=H-invitational v7.5 transcriptId=HIT000468688 cpcScore=1.4728900 cnci=-0.0792876	NONCODE	2.93992	2.72022	3.84916	1.16449	0.016447	0.170693	up
TC02004423.hg.1		TCONS_00004342-XLOC_002216	linc-FAHD2B-4 chr2:-:97932878-97934120	Rinn lincRNA	2.41354	2.19387	1.60523	1.16447	0.153534	0.272532	up
TC04001578.hg.1	PPP1R14BP3	ENST00000509033	cdna:pseudogene chromosome:GRCh37:4:140036084:140036528:-1 gene:ENSG00000179967 gene_biotype:pseudogene transcript_biotype:processed_pseudogene	ENSEMBL	6.28321	6.06355	2.7869	1.16446	0.038754	0.170693	up
TC08000742.hg.1		ENST00000524320	cdna:known chromosome:GRCh37:8:127569141:127569678:1 gene:ENSG00000254010 gene_biotype:antisense transcript_biotype:antisense	ENSEMBL	2.07995	1.86035	1.51956	1.16441	0.171457	0.272532	up
TC22000349.hg.1	LINC00634	NR_024355	"Homo sapiens long intergenic non-protein coding RNA 634 (LINC00634), non-coding RNA."	RefSeq	2.21329	1.99397	1.48699	1.16419	0.178375	0.272532	up
TC12002232.hg.1		n346394	accn=NULL class=lincRNA name=Human lincRNA ref=Scripture Reconstruction LincRNAs By Luo transcriptId=linc_luo_1944 cpcScore=-1.6558300 cnci=-0.1576882	NONCODE	2.33071	2.11167	1.02078	1.16396	0.316215	0.57733	up
TC01004166.hg.1		n411110	accn=NR_038934 class=lncRNA name= ref=RefGeneNoncode transcriptId=NR_038934 cpcScore=-0.1414320 cnci=-0.2121826	NONCODE	5.86302	5.644	9.9	1.16394	0.001093	0.102237	up
TC09000268.hg.1		ENST00000459329	ncrna:misc_RNA chromosome:GRCh37:9:46362605:46362716:1 gene:ENSG00000239090 gene_biotype:misc_RNA transcript_biotype:misc_RNA	ENSEMBL	3.69262	3.47363	1.6448	1.16392	0.146466	0.272532	up
TC12002882.hg.1		TCONS_00020785-XLOC_010078	linc-FIGNL2-1 chr12:-:52233846-52234850	Rinn lincRNA	4.48455	4.26607	0.903945	1.16351	0.506712	0.57733	up
TC14001743.hg.1		n345267	accn=NULL class=lincRNA name=Human lincRNA ref=Scripture Reconstruction LincRNAs By Luo transcriptId=linc_luo_816 cpcScore=-1.3088000 cnci=-0.1587009	NONCODE	1.82987	1.6115	2.77957	1.16341	0.039084	0.170693	up
TC19002499.hg.1		TCONS_l2_00013129-XLOC_l2_007063	linc-PSG9-3 chr19:-:43882722-43883356	Broad TUCP	3.27688	3.05851	2.11096	1.16341	0.077111	0.272532	up
TC16000414.hg.1	RNA5SP414	ENST00000516580	ncrna:rRNA chromosome:GRCh37:16:34982891:34983026:1 gene:ENSG00000252389 gene_biotype:rRNA transcript_biotype:rRNA	ENSEMBL	2.7924	2.57404	1.45021	1.16341	0.187148	0.272532	up
TC14001475.hg.1	LINC00341	NR_026779	"Homo sapiens long intergenic non-protein coding RNA 341 (LINC00341), non-coding RNA."	RefSeq	2.43928	2.22105	0.907374	1.1633	0.505198	0.57733	up
TC10002796.hg.1		TCONS_00017748-XLOC_008918	linc-GOT1 chr10:-:101286106-101290934	Rinn lincRNA	2.04726	1.82908	4.00115	1.16327	0.014818	0.124493	up
TC02003047.hg.1		n407780	accn=NR_027303 class=lncRNA name= ref=RefGeneNoncode transcriptId=NR_027303 cpcScore=2.2715600 cnci=-0.2492520	NONCODE	2.39743	2.17933	3.76159	1.1632	0.01752	0.170693	up
TC07000766.hg.1	MIR593	NR_030324	"Homo sapiens microRNA 593 (MIR593), microRNA."	RefSeq	3.08312	2.86521	1.80822	1.16305	0.117729	0.272532	up
TC06003622.hg.1		n335585	accn=CR592775 class=mRNAlike lncRNA name=NULL ref=H-invitational v7.5 transcriptId=HIT000271970 cpcScore=-1.2155000 cnci=-0.3974359	NONCODE	3.56243	3.34458	0.879245	1.16299	0.517027	0.57733	up
TC08001881.hg.1		TCONS_00014675-XLOC_006774	linc-ZNF703-1 chr8:+:37439299-37440484	Rinn lincRNA	1.87302	1.65533	2.29344	1.16287	0.063409	0.272532	up
TC12003119.hg.1		n342047	accn=AK001309 class=mRNAlike lncRNA name=Human lncRNA ref=JounralRNA transcriptId=4528 cpcScore=-0.7156170 cnci=-0.1287892	NONCODE	3.11259	2.89496	2.70818	1.16283	0.041966	0.170693	up
TC01004792.hg.1		n409227	accn=NR_033385 class=lncRNA name= ref=RefGeneNoncode transcriptId=NR_033385 cpcScore=8.4946100 cnci=-0.1485875	NONCODE	3.0883	2.87068	2.05954	1.16282	0.081454	0.272532	up
TC19001941.hg.1		n411041	accn=NR_038865 class=lncRNA name= ref=RefGeneNoncode transcriptId=NR_038865 cpcScore=5.8427900 cnci=-0.1058012	NONCODE	2.14823	1.93076	1.9136	1.16269	0.101945	0.272532	up
TC02003020.hg.1		n338649	accn=BX538340 class=mRNAlike lncRNA name=Human lncRNA ref=JounralRNA transcriptId=1063 cpcScore=-0.9940940 cnci=-0.2198391	NONCODE	1.87503	1.65759	2.14815	1.16267	0.074136	0.272532	up
TC02003120.hg.1		n338703	accn=AF131834 class=mRNAlike lncRNA name=Human lncRNA ref=JounralRNA transcriptId=1123 cpcScore=-0.9709160 cnci=-0.2978639	NONCODE	1.81783	1.60053	2.9217	1.16256	0.034544	0.170693	up
TC03000266.hg.1	KIF9-AS1	NR_033373	"Homo sapiens KIF9 antisense RNA 1 (KIF9-AS1), non-coding RNA."	RefSeq	2.23223	2.01502	2.75078	1.16248	0.040128	0.170693	up
TCUn_gl000222000002.hg.1	LINC00960	NR_040004	"Homo sapiens uncharacterized LOC401074 (LOC401074), transcript variant 1, non-coding RNA."	RefSeq	3.04962	2.83248	4.38185	1.16243	0.011582	0.124493	up
TC03001186.hg.1		ENST00000448129	havana:lincRNA chromosome:GRCh37:3:12919021:12926710:-1 gene:ENSG00000232746 gene_biotype:lincRNA transcript_biotype:lincRNA	ENSEMBL	1.91401	1.69733	3.66023	1.16206	0.018877	0.170693	up
TC17001338.hg.1		ENST00000442757	cdna:known chromosome:GRCh37:17:29283298:29283979:-1 gene:ENSG00000230113 gene_biotype:antisense transcript_biotype:antisense	ENSEMBL	1.8016	1.58496	1.56876	1.16202	0.160756	0.272532	up
TC11000779.hg.1		ENST00000540547	cdna:known chromosome:GRCh37:11:73471608:73472115:1 gene:ENSG00000256034 gene_biotype:antisense transcript_biotype:antisense	ENSEMBL	2.88399	2.66741	2.28784	1.16197	0.063797	0.272532	up
TC06002561.hg.1		n324600	accn=NULL class=mRNAlike lncRNA name=vega lncRNA ref=GENCODE transcriptId=OTTHUMT00000039768 cpcScore=0.3573380 cnci=-0.1604770	NONCODE	1.87735	1.66096	1.53916	1.16182	0.167375	0.272532	up
TC09000806.hg.1		ENST00000423793	cdna:known chromosome:GRCh37:9:138799658:138805359:1 gene:ENSG00000238058 gene_biotype:antisense transcript_biotype:antisense	ENSEMBL	2.44114	2.22494	1.86597	1.16167	0.108654	0.272532	up
TC11002682.hg.1		n406578	accn=NR_024091 class=lncRNA name= ref=RefGeneNoncode transcriptId=NR_024091 cpcScore=3.9201700 cnci=-0.2083488	NONCODE	5.08224	4.86607	3.20922	1.16165	0.026774	0.170693	up
TC0X001559.hg.1		n408121	accn=NR_028057_2 class=lncRNA name= ref=RefGeneNoncode transcriptId=NR_028057_2 cpcScore=3.3309100 cnci=-0.0767141	NONCODE	3.59341	3.37732	4.07379	1.16158	0.014203	0.124493	up
TC02003338.hg.1		n407997	accn=NR_027749 class=lncRNA name= ref=RefGeneNoncode transcriptId=NR_027749 cpcScore=6.5670600 cnci=-0.1976548	NONCODE	3.44711	3.23132	3.05457	1.16133	0.030764	0.170693	up
TC16001854.hg.1		n405862	accn=NR_003083 class=lncRNA name= ref=RefGeneNoncode transcriptId=NR_003083 cpcScore=7.1593700 cnci=-0.0750099	NONCODE	3.48149	3.26576	4.44325	1.16129	0.011142	0.124493	up
TC01002111.hg.1		ENST00000445600	cdna:known chromosome:GRCh37:1:1980642:1981090:-1 gene:ENSG00000226969 gene_biotype:antisense transcript_biotype:antisense	ENSEMBL	2.24764	2.03194	1.40753	1.16127	0.197017	0.272532	up
TC14002158.hg.1		n344613	accn=NULL class=lincRNA name=Human lincRNA ref=Scripture Reconstruction LincRNAs By Luo transcriptId=linc_luo_161 cpcScore=-1.3647500 cnci=-0.2339041	NONCODE	2.73898	2.52338	1.9953	1.16119	0.088731	0.272532	up
TC0Y000258.hg.1		TCONS_00017613-XLOC_008295	linc-USP9Y-1 chrY:+:14774264-14802370	Rinn lincRNA	2.53448	2.31889	1.88128	1.16117	0.106474	0.272532	up
TC20001322.hg.1		TCONS_00028579-XLOC_013588	linc-ZNF831 chr20:+:57721182-57734733	Rinn lincRNA	2.02269	1.80712	1.69806	1.16116	0.136713	0.272532	up
TC12000098.hg.1	DSTNP2	NR_033796	"Homo sapiens destrin (actin depolymerizing factor) pseudogene 2 (DSTNP2), non-coding RNA."	RefSeq	3.52902	3.31347	1.3178	1.16115	0.219793	0.272532	up
TC20000687.hg.1	LINC00237	ENST00000420705	havana:lincRNA chromosome:GRCh37:20:21074199:21086975:-1 gene:ENSG00000225127 gene_biotype:lincRNA transcript_biotype:lincRNA	ENSEMBL	2.31906	2.10365	2.20634	1.16103	0.069677	0.272532	up
TC19002432.hg.1		TCONS_00027289-XLOC_013291	linc-UQCRFS1-2 chr19:-:30186599-30187171	Rinn lincRNA	2.32748	2.11221	1.77774	1.16092	0.122878	0.272532	up
TC07001451.hg.1		ENST00000340779	cdna:known chromosome:GRCh37:7:64348905:64350478:-1 gene:ENSG00000189316 gene_biotype:antisense transcript_biotype:antisense	ENSEMBL	2.04407	1.8288	0.969772	1.16092	0.477343	0.57733	up
TC20000452.hg.1	MIR4532	NR_039757	"Homo sapiens microRNA 4532 (MIR4532), microRNA."	RefSeq	2.027	1.81194	1.36415	1.16075	0.207721	0.272532	up
TC14001919.hg.1		n408128	accn=NR_028074 class=lncRNA name= ref=RefGeneNoncode transcriptId=NR_028074 cpcScore=2.4091300 cnci=-0.2525253	NONCODE	4.31864	4.10361	4.19128	1.16073	0.013189	0.124493	up
TC01006252.hg.1		TCONS_00002634-XLOC_001293	linc-TFB2M chr1:-:246948951-246949406	Rinn lincRNA	6.6564	6.44169	2.05335	1.16047	0.08201	0.272532	up
TC17000629.hg.1		ENST00000495536	cdna:putative chromosome:GRCh37:17:46810453:46811250:1 gene:ENSG00000242407 gene_biotype:processed_transcript transcript_biotype:processed_transcript	ENSEMBL	2.43924	2.22455	1.24893	1.16046	0.238881	0.272532	up
TC16001872.hg.1		n382987	accn=NULL class=lncRNA name= ref=UCSCGeneNoncode transcriptId=uc002eea.2 cpcScore=-1.1314700 cnci=-0.3221350	NONCODE	6.8669	6.65221	3.71444	1.16046	0.018071	0.170693	up
TC01002696.hg.1		ENST00000436960	cdna:known chromosome:GRCh37:1:55446623:55457947:-1 gene:ENSG00000233271 gene_biotype:antisense transcript_biotype:antisense	ENSEMBL	2.77209	2.55747	2.79761	1.1604	0.038412	0.170693	up
TC12002891.hg.1		n334070	accn=M32074 class=mRNAlike lncRNA name=NULL ref=H-invitational v7.5 transcriptId=HIT000195453 cpcScore=-1.1518200 cnci=-0.0110249	NONCODE	3.09677	2.88234	1.6008	1.16024	0.154207	0.272532	up
TC0X001393.hg.1	MIR503	NR_030228	"Homo sapiens microRNA 503 (MIR503), microRNA."	RefSeq	1.9597	1.74538	2.43347	1.16016	0.055106	0.272532	up
TC10002698.hg.1		n410991	accn=NR_038453 class=lncRNA name= ref=RefGeneNoncode transcriptId=NR_038453 cpcScore=1.1477700 cnci=-0.0867041	NONCODE	2.13767	1.92339	2.06799	1.16012	0.08063	0.272532	up
TC22001016.hg.1		TCONS_l2_00017637-XLOC_l2_009319	linc-RGL4-6 chr22:+:23734735-23735566	Broad TUCP	2.6707	2.45644	1.70238	1.16011	0.135878	0.272532	up
TC0X000341.hg.1	LOC550643	NR_015367	"Homo sapiens uncharacterized LOC550643 (LOC550643), non-coding RNA."	RefSeq	4.19638	3.98222	2.30749	1.16003	0.062528	0.272532	up
TC03002764.hg.1		n339755	accn=BC032042 class=mRNAlike lncRNA name=Human lncRNA ref=JounralRNA transcriptId=2202 cpcScore=-1.1609900 cnci=-0.1436850	NONCODE	2.22357	2.00945	1.78402	1.15999	0.121689	0.272532	up
TC03003054.hg.1		n386343	accn=NULL class=lncRNA name= ref=UCSCGeneNoncode transcriptId=uc010hrq.1 cpcScore=-1.1563600 cnci=-0.3114283	NONCODE	5.66403	5.44993	1.45164	1.15999	0.186753	0.272532	up
TC08001702.hg.1		ENST00000519782	cdna:known chromosome:GRCh37:8:143808701:143809108:-1 gene:ENSG00000253806 gene_biotype:antisense transcript_biotype:antisense	ENSEMBL	3.98893	3.77485	2.15901	1.15997	0.073313	0.272532	up
TC10001686.hg.1	MIR3663	NR_037436	"Homo sapiens microRNA 3663 (MIR3663), microRNA."	RefSeq	4.95439	4.74035	0.965508	1.15993	0.479233	0.57733	up
TC09001862.hg.1		n342853	accn=AF091236 class=mRNAlike lncRNA name=Human lncRNA ref=JounralRNA transcriptId=5357 cpcScore=2.0213600 cnci=-0.0209834	NONCODE	7.71301	7.49901	1.68367	1.1599	0.139235	0.272532	up
TC01000321.hg.1		ENST00000541879	cdna:pseudogene chromosome:GRCh37:1:25725203:25725771:1 gene:ENSG00000238084 gene_biotype:pseudogene transcript_biotype:processed_pseudogene	ENSEMBL	6.3803	6.16632	3.1781	1.15989	0.027551	0.170693	up
TC15002392.hg.1		TCONS_00024016-XLOC_011371	linc-SPATA8-2 chr15:+:96885116-96888057	Rinn lincRNA	3.39424	3.18031	1.56257	1.15984	0.162156	0.272532	up
TC02004333.hg.1		TCONS_l2_00015840-XLOC_l2_008078	linc-TEX261 chr2:-:71229660-71291873	Broad TUCP	1.80508	1.59119	1.14123	1.15981	0.272826	0.57733	up
TC14001230.hg.1	FUT8-AS1	NR_024334	"Homo sapiens FUT8 antisense RNA 1 (FUT8-AS1), non-coding RNA."	RefSeq	2.20324	1.98969	1.16079	1.15954	0.266575	0.57733	up
TC19001942.hg.1		n338276	accn=AK124305 class=mRNAlike lncRNA name=Human lncRNA ref=JounralRNA transcriptId=669 cpcScore=-0.8831390 cnci=-0.1645896	NONCODE	1.92269	1.70916	1.79215	1.15953	0.120402	0.272532	up
TC16001982.hg.1		n342493	accn=CR594333 class=mRNAlike lncRNA name=Human lncRNA ref=JounralRNA transcriptId=4987 cpcScore=0.3877360 cnci=-0.3565795	NONCODE	5.62693	5.41357	2.02483	1.15939	0.084463	0.272532	up
TC05002459.hg.1		n337607	accn=Z49993 class=mRNAlike lncRNA name=NULL ref=H-invitational v7.5 transcriptId=HIT000408399 cpcScore=-1.0311000 cnci=-0.1752613	NONCODE	3.8914	3.67823	1.89973	1.15924	0.10372	0.272532	up
TC17002254.hg.1		n409094	accn=NR_033201 class=lncRNA name= ref=RefGeneNoncode transcriptId=NR_033201 cpcScore=0.6953870 cnci=-0.2719267	NONCODE	4.81764	4.60467	3.70602	1.15908	0.018175	0.170693	up
TC02002193.hg.1	MIR4267	NR_036225	"Homo sapiens microRNA 4267 (MIR4267), microRNA."	RefSeq	4.05622	3.84327	2.55102	1.15906	0.049238	0.272532	up
TC10000421.hg.1		ENST00000428753	cdna:known chromosome:GRCh37:10:71335563:71336910:1 gene:ENSG00000236154 gene_biotype:antisense transcript_biotype:antisense	ENSEMBL	1.96079	1.74784	1.94149	1.15906	0.097666	0.272532	up
TC17002018.hg.1		n406456	accn=NR_023347 class=lncRNA name= ref=RefGeneNoncode transcriptId=NR_023347 cpcScore=2.5877800 cnci=-0.2370246	NONCODE	4.50051	4.28757	2.18496	1.15905	0.071231	0.272532	up
TC20001065.hg.1		n334127	accn=M62611 class=mRNAlike lncRNA name=NULL ref=H-invitational v7.5 transcriptId=HIT000196021 cpcScore=1.3653600 cnci=-1.0000000	NONCODE	4.49856	4.28593	1.54657	1.1588	0.165792	0.272532	up
TC19002546.hg.1		n409151	accn=NR_033269 class=lncRNA name= ref=RefGeneNoncode transcriptId=NR_033269 cpcScore=8.3102600 cnci=-0.1280697	NONCODE	2.818	2.60545	2.24915	1.15873	0.066476	0.272532	up
TC06003945.hg.1		TCONS_00012341-XLOC_005893	linc-NOX3-4 chr6:-:157541407-157542515	Rinn lincRNA	1.93427	1.72184	2.75203	1.15864	0.040093	0.170693	up
TC09001779.hg.1		ENST00000408357	[retired] ncrna:miRNA chromosome:GRCh37:9:141070834:141070938:-1 gene:ENSG00000221284 gene_biotype:miRNA transcript_biotype:miRNA	ENSEMBL	6.08235	5.86991	2.34009	1.15864	0.06062	0.272532	up
TC11000038.hg.1		ENST00000534584	cdna:known chromosome:GRCh37:11:1049880:1055284:1 gene:ENSG00000254872 gene_biotype:processed_transcript transcript_biotype:lincRNA	ENSEMBL	2.21165	1.99923	2.65838	1.15863	0.044117	0.272532	up
TC05003268.hg.1		n343053	accn=NM001035235 class=mRNAlike lncRNA name=SRA ref=lncRNAdb transcriptId=343053 cpcScore=-1.4170000 cnci=-0.1630189	NONCODE	3.35859	3.14659	1.56388	1.15829	0.161878	0.272532	up
TC20000970.hg.1		ENST00000458293	havana:lincRNA chromosome:GRCh37:20:55305453:55306516:1 gene:ENSG00000231604 gene_biotype:lincRNA transcript_biotype:lincRNA	ENSEMBL	1.79694	1.58496	1.92283	1.15827	0.10047	0.272532	up
TC19002137.hg.1		n336277	accn=Y11999 class=mRNAlike lncRNA name=NULL ref=H-invitational v7.5 transcriptId=HIT000325685 cpcScore=1.6741700 cnci=-0.1881539	NONCODE	2.5752	2.36349	5.10662	1.15806	0.007268	0.124493	up
TC12002819.hg.1		TCONS_00020752-XLOC_010040	linc-CAPRIN2 chr12:-:30975573-30976321	Rinn lincRNA	4.68589	4.47438	1.93331	1.1579	0.098936	0.272532	up
TC02002929.hg.1	MIR4786	NR_039949	"Homo sapiens microRNA 4786 (MIR4786), microRNA."	RefSeq	1.83546	1.624	2.62758	1.15786	0.045399	0.272532	up
TC19001993.hg.1		n408315	accn=NR_029375 class=lncRNA name= ref=RefGeneNoncode transcriptId=NR_029375 cpcScore=2.2361200 cnci=-0.2126427	NONCODE	3.39068	3.17923	3.78015	1.15785	0.017213	0.170693	up
TC11003212.hg.1		n341051	accn=BC035477 class=mRNAlike lncRNA name=Human lncRNA ref=JounralRNA transcriptId=3517 cpcScore=-0.8699840 cnci=-0.1293359	NONCODE	2.06975	1.85849	2.04676	1.1577	0.082579	0.272532	up
TC05002665.hg.1		TCONS_00009526-XLOC_004581	linc-KIAA0141 chr5:+:141227142-141231803	Rinn lincRNA	1.99788	1.78682	1.20524	1.15754	0.252287	0.57733	up
TC09000780.hg.1	LOC100130548	ENST00000412181	cdna:known chromosome:GRCh37:9:136919412:136923927:1 gene:ENSG00000235138 gene_biotype:antisense transcript_biotype:antisense	ENSEMBL	2.51091	2.29991	3.16418	1.15749	0.027835	0.170693	up
TC11003218.hg.1		n333341	accn=AY255600 class=mRNAlike lncRNA name=NULL ref=H-invitational v7.5 transcriptId=HIT000085529 cpcScore=2.3323700 cnci=-0.0059491	NONCODE	2.6934	2.48253	1.04335	1.15739	0.307321	0.57733	up
TC01004748.hg.1		n338236	accn=AF086289 class=mRNAlike lncRNA name=Human lncRNA ref=JounralRNA transcriptId=628 cpcScore=-0.5396370 cnci=-0.1304837	NONCODE	2.19787	1.98711	1.80047	1.1573	0.118993	0.272532	up
TC09002555.hg.1		n337310	accn=BC134347 class=mRNAlike lncRNA name=NULL ref=H-invitational v7.5 transcriptId=HIT000391139_04 cpcScore=0.0196761 cnci=-0.0541435	NONCODE	2.79175	2.58114	1.75809	1.15717	0.126229	0.272532	up
TC16000421.hg.1	RNA5SP421	ENST00000516864	ncrna:rRNA chromosome:GRCh37:16:34988926:34989059:1 gene:ENSG00000252673 gene_biotype:rRNA transcript_biotype:rRNA	ENSEMBL	3.20582	2.99522	2.05222	1.15717	0.082103	0.272532	up
TC06003755.hg.1		n377717	accn=NULL class=lncRNA name= ref=EnsemblNoncode transcriptId=ENST00000369605 cpcScore=-1.1363300 cnci=-0.3296375	NONCODE	5.75418	5.54363	2.18038	1.15713	0.071596	0.272532	up
TC18000864.hg.1		n333474	accn=BC027891 class=mRNAlike lncRNA name=NULL ref=H-invitational v7.5 transcriptId=HIT000091396 cpcScore=-0.8966020 cnci=-0.0681700	NONCODE	2.37887	2.16833	1.12803	1.15712	0.277337	0.57733	up
TC19002552.hg.1		n332357	accn=EU872208 class=mRNAlike lncRNA name=NULL ref=H-invitational v7.5 transcriptId=HIT000558231 cpcScore=-1.1804500 cnci=-0.0493386	NONCODE	5.66132	5.45089	1.35709	1.15703	0.209431	0.272532	up
TC6_qbl_hap6000229.hg.1	HCG18	NR_024052	"Homo sapiens HLA complex group 18 (non-protein coding) (HCG18), transcript variant 1, non-coding RNA."	RefSeq	3.21777	3.0074	6.21523	1.15699	0.00416	0.102237	up
TC05002629.hg.1		n340627	accn=BC034282 class=mRNAlike lncRNA name=Human lncRNA ref=JounralRNA transcriptId=3089 cpcScore=2.5862100 cnci=-0.2332967	NONCODE	2.36829	2.15807	1.67049	1.15687	0.141723	0.272532	up
TC14002080.hg.1		n342332	accn=CR606809 class=mRNAlike lncRNA name=Human lncRNA ref=JounralRNA transcriptId=4824 cpcScore=-1.0741300 cnci=-0.2033048	NONCODE	4.70187	4.49181	1.07964	1.15673	0.293978	0.57733	up
TC01001541.hg.1	RNA5SP69	ENST00000364477	ncrna:rRNA chromosome:GRCh37:1:178530048:178530164:1 gene:ENSG00000201347 gene_biotype:rRNA transcript_biotype:rRNA	ENSEMBL	2.99735	2.78772	2.2839	1.15639	0.064041	0.272532	up
TC16000205.hg.1	MIR3180-2	ENST00000549796	havana:lincRNA chromosome:GRCh37:16:18496003:18497461:1 gene:ENSG00000257563 gene_biotype:lincRNA transcript_biotype:lincRNA	ENSEMBL	2.11405	1.90444	1.34135	1.15637	0.213452	0.272532	up
TC16000902.hg.1	MIR3180-2	ENST00000546612	havana:lincRNA chromosome:GRCh37:16:16402399:16403857:-1 gene:ENSG00000257366 gene_biotype:lincRNA transcript_biotype:lincRNA	ENSEMBL	2.11405	1.90444	1.34135	1.15637	0.213452	0.272532	up
TC17002358.hg.1		n410081	accn=NR_036520 class=lncRNA name= ref=RefGeneNoncode transcriptId=NR_036520 cpcScore=0.2058990 cnci=-0.1168278	NONCODE	2.85393	2.64469	1.15256	1.15608	0.269144	0.57733	up
TC10002380.hg.1		TCONS_00018397-XLOC_008679	linc-GPR123-1 chr10:+:134830881-134831148	Rinn lincRNA	2.08519	1.87596	0.877385	1.15607	0.518094	0.57733	up
TC05001940.hg.1		ENST00000517474	cdna:known chromosome:GRCh37:5:149987990:149994916:-1 gene:ENSG00000253852 gene_biotype:antisense transcript_biotype:antisense	ENSEMBL	1.79817	1.58895	2.90302	1.15607	0.035101	0.170693	up
TC22000874.hg.1	MIR1249	NR_031651	"Homo sapiens microRNA 1249 (MIR1249), microRNA."	RefSeq	2.1149	1.90568	1.04731	1.15606	0.305998	0.57733	up
TC09001225.hg.1	VPS13A-AS1	NR_026668	"Homo sapiens VPS13A antisense RNA 1 (VPS13A-AS1), non-coding RNA."	RefSeq	2.73823	2.52902	2.47204	1.15606	0.052937	0.272532	up
TC09002867.hg.1		n407884	accn=NR_027447 class=lncRNA name= ref=RefGeneNoncode transcriptId=NR_027447 cpcScore=-0.7816770 cnci=-0.1233973	NONCODE	2.27248	2.0634	3.33254	1.15595	0.024211	0.170693	up
TC16000393.hg.1	IGHV2OR16-5	ENST00000560724	cdna:pseudogene chromosome:GRCh37:16:32859177:32859467:1 gene:ENSG00000259303 gene_biotype:pseudogene transcript_biotype:processed_pseudogene	ENSEMBL	1.79398	1.58496	2.5877	1.1559	0.04744	0.272532	up
TC01000157.hg.1	SNORA59B	NR_003022	"Homo sapiens small nucleolar RNA, H/ACA box 59B (SNORA59B), small nucleolar RNA."	RefSeq	3.98573	3.77675	1.92179	1.15587	0.100696	0.272532	up
TC17000242.hg.1	SNORA59B	NR_003022	"Homo sapiens small nucleolar RNA, H/ACA box 59B (SNORA59B), small nucleolar RNA."	RefSeq	3.98573	3.77675	1.92179	1.15587	0.100696	0.272532	up
TC07003227.hg.1		n274	accn=AC073422 class=SRP_7SL RNA name=SRP ref=NONCODE v2.0 transcriptId=NULL cpcScore=-1.0563000 cnci=-1.0000000	NONCODE	2.82267	2.61382	1.79537	1.15577	0.119857	0.272532	up
TC03000734.hg.1	RNY4P4	ENST00000363973	ncrna:misc_RNA chromosome:GRCh37:3:136307051:136307153:1 gene:ENSG00000200843 gene_biotype:misc_RNA transcript_biotype:misc_RNA	ENSEMBL	2.6125	2.40367	0.951413	1.15575	0.485837	0.57733	up
TC10002137.hg.1		n409320	accn=NR_033675 class=lncRNA name= ref=RefGeneNoncode transcriptId=NR_033675 cpcScore=5.7303900 cnci=-0.2659904	NONCODE	8.7103	8.50176	3.63563	1.15552	0.019236	0.170693	up
TC19000498.hg.1	LOC100134317	NR_029389	"Homo sapiens uncharacterized LOC100134317 (LOC100134317), non-coding RNA."	RefSeq	1.80045	1.59197	1.92793	1.15548	0.099748	0.272532	up
TC08001598.hg.1		ENST00000523703	ensembl_havana_transcript:lincRNA chromosome:GRCh37:8:125204912:125259639:-1 gene:ENSG00000214803 gene_biotype:lincRNA transcript_biotype:lincRNA	ENSEMBL	1.84377	1.63534	3.3133	1.15543	0.024559	0.170693	up
TC16000070.hg.1	MIR4717	NR_039868	"Homo sapiens microRNA 4717 (MIR4717), microRNA."	RefSeq	3.60892	3.40051	1.23365	1.15541	0.243671	0.272532	up
TC11002121.hg.1		ENST00000525450	[retired] cdna:putative chromosome:GRCh37:11:76834749:76835776:-1 gene:ENSG00000254808 gene_biotype:antisense transcript_biotype:antisense	ENSEMBL	1.98536	1.7772	3.20564	1.15521	0.026867	0.170693	up
TC20000839.hg.1	SNORA71A	NR_002911	"Homo sapiens small nucleolar RNA, H/ACA box 71A (SNORA71A), small nucleolar RNA."	RefSeq	7.94764	7.73982	4.75895	1.15494	0.00899	0.124493	up
TC21000749.hg.1		n333185	accn=AF432265 class=mRNAlike lncRNA name=NULL ref=H-invitational v7.5 transcriptId=HIT000079612 cpcScore=-0.6021600 cnci=-0.0501739	NONCODE	2.94807	2.74037	2.79269	1.15485	0.038586	0.170693	up
TC06002759.hg.1		TCONS_00012486-XLOC_005275	linc-C6orf89 chr6:+:36686283-36690080	Rinn lincRNA	2.44234	2.23498	1.58698	1.15457	0.156886	0.272532	up
TC10000791.hg.1	RNA5SP325	ENST00000363756	ncrna:rRNA chromosome:GRCh37:10:108729779:108729908:1 gene:ENSG00000200626 gene_biotype:rRNA transcript_biotype:rRNA	ENSEMBL	6.85939	6.65214	1.52198	1.15448	0.170906	0.272532	up
TC09001185.hg.1		ENST00000446984	havana:lincRNA chromosome:GRCh37:9:71012849:71021370:-1 gene:ENSG00000233178 gene_biotype:lincRNA transcript_biotype:lincRNA	ENSEMBL	1.82346	1.61627	3.18235	1.15444	0.027435	0.170693	up
TC0X001909.hg.1		n334572	accn=U66049 class=mRNAlike lncRNA name=NULL ref=H-invitational v7.5 transcriptId=HIT000220904 cpcScore=-1.0388900 cnci=-0.2322702	NONCODE	2.00483	1.79783	1.38347	1.15429	0.202815	0.272532	up
TC6_dbb_hap3000203.hg.1		TCONS_l2_00031100-XLOC_l2_016002	linc-RNASEH1-13 chr6_dbb_hap3:+:4143825-4152862	Broad TUCP	2.9741	2.76717	1.86784	1.15423	0.108341	0.272532	up
TC17002649.hg.1		TCONS_l2_00011244-XLOC_l2_006085	linc-BRCA1 chr17:-:41426869-41428223	Broad TUCP	2.35477	2.14784	0.814579	1.15423	0.546831	0.57733	up
TC08002332.hg.1		n336990	accn=BC111365 class=mRNAlike lncRNA name=NULL ref=H-invitational v7.5 transcriptId=HIT000339893 cpcScore=-1.0702300 cnci=-0.0643744	NONCODE	2.71698	2.51021	0.933115	1.1541	0.493996	0.57733	up
TC21000758.hg.1		TCONS_l2_00017085-XLOC_l2_009096	linc-RRP1B-3 chr21:+:44851212-44859330	Broad TUCP	1.89133	1.68462	3.6917	1.15406	0.018303	0.170693	up
TC04000536.hg.1		ENST00000410302	ncrna:miRNA chromosome:GRCh37:4:105412033:105412111:1 gene:ENSG00000222234 gene_biotype:miRNA transcript_biotype:miRNA	ENSEMBL	3.12999	2.92337	0.805509	1.15399	0.551429	0.57733	up
TC22000778.hg.1	MIR658	NR_030395	"Homo sapiens microRNA 658 (MIR658), microRNA."	RefSeq	3.82685	3.62023	3.81843	1.15398	0.016766	0.170693	up
TC02002013.hg.1	SNAR-H	NR_024342	"Homo sapiens small ILF3/NF90-associated RNA H (SNAR-H), small nuclear RNA."	RefSeq	3.38202	3.17551	0.730639	1.15389	0.588047	0.57733	up
TC17000930.hg.1		ENST00000430912	cdna:known chromosome:GRCh37:17:79481073:79494269:1 gene:ENSG00000229848 gene_biotype:antisense transcript_biotype:antisense	ENSEMBL	2.6408	2.43433	1.83864	1.15386	0.112945	0.272532	up
TC08000796.hg.1		ENST00000523604	cdna:known chromosome:GRCh37:8:142336229:142337236:1 gene:ENSG00000254291 gene_biotype:antisense transcript_biotype:antisense	ENSEMBL	2.01574	1.80937	2.50423	1.15378	0.051296	0.272532	up
TC05003247.hg.1		TCONS_00009791-XLOC_005010	linc-PITX1-1 chr5:-:134460069-134466939	Rinn lincRNA	1.82913	1.62276	2.87586	1.15378	0.035889	0.170693	up
TC19001930.hg.1		n335094	accn=AJ844634 class=mRNAlike lncRNA name=NULL ref=H-invitational v7.5 transcriptId=HIT000249438 cpcScore=1.4761200 cnci=-1.0000000	NONCODE	4.60968	4.40333	1.41224	1.15377	0.195973	0.272532	up
TC08002386.hg.1		TCONS_l2_00028242-XLOC_l2_014551	linc-UBE2W chr8:-:74817619-74827134	Broad TUCP	2.84479	2.63845	2.59903	1.15376	0.046901	0.272532	up
TC16001815.hg.1		n406113	accn=NR_003501 class=lncRNA name= ref=RefGeneNoncode transcriptId=NR_003501 cpcScore=8.0685700 cnci=-0.2188614	NONCODE	2.85852	2.65219	3.39573	1.15375	0.023092	0.170693	up
TC22001341.hg.1		n410123	accn=NR_036556 class=lncRNA name= ref=RefGeneNoncode transcriptId=NR_036556 cpcScore=2.2706000 cnci=-0.1492727	NONCODE	3.89983	3.69359	4.64414	1.15368	0.009733	0.124493	up
TC6_cox_hap2000251.hg.1	HCG18	NR_024052	"Homo sapiens HLA complex group 18 (non-protein coding) (HCG18), transcript variant 1, non-coding RNA."	RefSeq	3.21416	3.00799	5.85934	1.15362	0.004926	0.102237	up
TC11003032.hg.1		n335110	accn=AL360185 class=mRNAlike lncRNA name=NULL ref=H-invitational v7.5 transcriptId=HIT000250479 cpcScore=1.8313200 cnci=-0.0910491	NONCODE	2.15144	1.94529	1.93479	1.1536	0.098716	0.272532	up
TC20001718.hg.1		n339758	accn=BC035147 class=mRNAlike lncRNA name=Human lncRNA ref=JounralRNA transcriptId=2205 cpcScore=2.2101300 cnci=-0.1877609	NONCODE	3.17707	2.97098	0.967254	1.15356	0.478479	0.57733	up
TC14001897.hg.1		n382285	accn=NULL class=lncRNA name= ref=UCSCGeneNoncode transcriptId=uc001ypq.3 cpcScore=-0.1619890 cnci=-0.1475533	NONCODE	1.81928	1.61324	1.59411	1.15352	0.155482	0.272532	up
TC11001453.hg.1	SNORD14A	ENST00000364914	ncrna:snoRNA chromosome:GRCh37:11:17096201:17096291:-1 gene:ENSG00000201784 gene_biotype:snoRNA transcript_biotype:snoRNA	ENSEMBL	4.31596	4.11	1.22843	1.15345	0.245126	0.57733	up
TC14001927.hg.1		n345801	accn=NULL class=lincRNA name=Human lincRNA ref=Scripture Reconstruction LincRNAs By Luo transcriptId=linc_luo_1350 cpcScore=-1.3473900 cnci=-0.1597542	NONCODE	1.97074	1.76486	3.51071	1.15339	0.021237	0.170693	up
TC6_dbb_hap3000230.hg.1	HCG18	NR_024052	"Homo sapiens HLA complex group 18 (non-protein coding) (HCG18), transcript variant 1, non-coding RNA."	RefSeq	3.18668	2.98105	5.21938	1.15318	0.006746	0.124493	up
TC11002875.hg.1		TCONS_00019479-XLOC_009282	linc-RBM7 chr11:+:114250771-114251212	Rinn lincRNA	3.26978	3.06424	5.4112	1.15312	0.006167	0.124493	up
TC11002031.hg.1		ENST00000445532	havana:sense_intronic chromosome:GRCh37:11:70323382:70323697:-1 gene:ENSG00000227726 gene_biotype:sense_intronic transcript_biotype:sense_intronic	ENSEMBL	1.83707	1.63153	1.56838	1.15311	0.16086	0.272532	up
TC17002727.hg.1		n410203	accn=NR_037155 class=lncRNA name= ref=RefGeneNoncode transcriptId=NR_037155 cpcScore=7.0521400 cnci=-0.1729504	NONCODE	1.89737	1.69183	3.68332	1.15311	0.018454	0.170693	up
TC17000012.hg.1	PITPNA-AS1	NR_028514	"Homo sapiens PITPNA antisense RNA 1 (PITPNA-AS1), non-coding RNA."	RefSeq	4.41529	4.20979	0.978722	1.15309	0.473069	0.57733	up
TC12000335.hg.1	MIR4698	NR_039847	"Homo sapiens microRNA 4698 (MIR4698), microRNA."	RefSeq	1.87695	1.67159	1.31393	1.15298	0.220785	0.272532	up
TC22000106.hg.1		ENST00000412149	havana:lincRNA chromosome:GRCh37:22:22648098:22649159:1 gene:ENSG00000234630 gene_biotype:lincRNA transcript_biotype:lincRNA	ENSEMBL	3.06633	2.86105	6.50066	1.15291	0.003575	0.102237	up
TC16001773.hg.1		n406846	accn=NR_024320 class=lncRNA name= ref=RefGeneNoncode transcriptId=NR_024320 cpcScore=3.2869500 cnci=-0.2484184	NONCODE	6.40938	6.20413	1.56674	1.15288	0.1612	0.272532	up
TC09002484.hg.1		n341689	accn=AF176705 class=mRNAlike lncRNA name=Human lncRNA ref=JounralRNA transcriptId=4160 cpcScore=12.8257000 cnci=-0.0721870	NONCODE	3.1999	2.9947	1.71146	1.15285	0.134347	0.272532	up
TC01000026.hg.1	LOC254099	NR_038869	"Homo sapiens uncharacterized LOC254099 (LOC254099), non-coding RNA."	RefSeq	2.96992	2.76475	2.14195	1.15282	0.074623	0.272532	up
TC11000568.hg.1		ENST00000543624	cdna:known chromosome:GRCh37:11:62677018:62685833:1 gene:ENSG00000257002 gene_biotype:antisense transcript_biotype:antisense	ENSEMBL	2.1346	1.92949	1.43217	1.15278	0.191328	0.272532	up
TC04002353.hg.1		TCONS_l2_00020925-XLOC_l2_010968	linc-STOX2-2 chr4:+:184718945-184719817	Broad TUCP	2.37167	2.16668	1.63927	1.15268	0.147533	0.272532	up
TC15002250.hg.1		n337905	accn=AK129712 class=mRNAlike lncRNA name=Human lncRNA ref=JounralRNA transcriptId=288 cpcScore=-1.2864600 cnci=-0.2793721	NONCODE	2.02005	1.81509	2.26485	1.15266	0.06538	0.272532	up
TC05003379.hg.1		n340772	accn=AJ245871 class=mRNAlike lncRNA name=Human lncRNA ref=JounralRNA transcriptId=3235 cpcScore=2.6274900 cnci=0.0111735	NONCODE	2.21349	2.00859	1.22701	1.15261	0.245393	0.57733	up
TC10002954.hg.1	FAM24B	NR_037911	"Homo sapiens family with sequence similarity 24, member B (FAM24B), transcript variant 3, non-coding RNA."	RefSeq	3.23259	3.0277	4.75037	1.1526	0.009037	0.124493	up
TC22001359.hg.1		n345416	accn=NULL class=lincRNA name=Human lincRNA ref=Scripture Reconstruction LincRNAs By Luo transcriptId=linc_luo_965 cpcScore=-1.3181200 cnci=-0.0337629	NONCODE	4.91558	4.71085	3.46448	1.15247	0.022043	0.170693	up
TC10001906.hg.1		n407079	accn=NR_024576 class=lncRNA name= ref=RefGeneNoncode transcriptId=NR_024576 cpcScore=7.4707700 cnci=-0.1815343	NONCODE	3.05048	2.84587	2.649	1.15237	0.044541	0.272532	up
TC21000785.hg.1		n407959	accn=NR_027672 class=lncRNA name= ref=RefGeneNoncode transcriptId=NR_027672 cpcScore=5.3674500 cnci=-0.2379261	NONCODE	3.3761	3.17159	2.50479	1.15229	0.051267	0.272532	up
TC20001615.hg.1		TCONS_00028424-XLOC_013775	linc-SULF2-8 chr20:-:46987426-46988560	Rinn lincRNA	1.80394	1.59948	2.35346	1.15226	0.059605	0.272532	up
TC01005887.hg.1		n377982	accn=NULL class=lncRNA name= ref=EnsemblNoncode transcriptId=ENST00000418602 cpcScore=-1.1107500 cnci=-0.1552218	NONCODE	1.82906	1.62486	2.94108	1.15205	0.03404	0.170693	up
TC01005267.hg.1		n333285	accn=AY046564 class=mRNAlike lncRNA name=NULL ref=H-invitational v7.5 transcriptId=HIT000083801 cpcScore=-1.1748700 cnci=-0.1737003	NONCODE	3.13679	2.93285	1.75113	1.15184	0.127441	0.272532	up
TC10000387.hg.1	PRELID1P3	ENST00000439942	cdna:pseudogene chromosome:GRCh37:10:65187057:65187713:1 gene:ENSG00000235816 gene_biotype:pseudogene transcript_biotype:processed_pseudogene	ENSEMBL	3.52754	3.32362	1.85411	1.15182	0.110423	0.272532	up
TC19000692.hg.1	SNAR-C4	NR_024218	"Homo sapiens small ILF3/NF90-associated RNA C4 (SNAR-C4), small nuclear RNA."	RefSeq	4.78958	4.58568	1.58327	1.1518	0.157755	0.272532	up
TC06004144.hg.1	HCG18	NR_024052	"Homo sapiens HLA complex group 18 (non-protein coding) (HCG18), transcript variant 1, non-coding RNA."	RefSeq	3.20852	3.0047	5.67948	1.15174	0.005442	0.102237	up
TC6_ssto_hap7000203.hg.1	HCG18	NR_024052	"Homo sapiens HLA complex group 18 (non-protein coding) (HCG18), transcript variant 1, non-coding RNA."	RefSeq	3.22341	3.01959	5.67948	1.15174	0.005436	0.102237	up
TC12000558.hg.1	MIRLET7I	NR_029661	"Homo sapiens microRNA let-7i (MIRLET7I), microRNA."	RefSeq	1.87944	1.67566	1.56635	1.15171	0.161287	0.272532	up
TC17001261.hg.1		ENST00000435518	[retired] havana:sense_intronic chromosome:GRCh37:17:20747401:20747792:-1 gene:ENSG00000227287 gene_biotype:sense_intronic transcript_biotype:sense_intronic	ENSEMBL	2.72022	2.51646	2.31589	1.1517	0.062087	0.272532	up
TC11001479.hg.1	RNA5SP335	ENST00000363817	ncrna:rRNA chromosome:GRCh37:11:19423419:19423528:-1 gene:ENSG00000200687 gene_biotype:rRNA transcript_biotype:rRNA	ENSEMBL	6.03873	5.83508	1.70189	1.1516	0.135988	0.272532	up
TC02003386.hg.1		TCONS_l2_00013752-XLOC_l2_007414	linc-SMYD1-2 chr2:+:88272039-88273168	Broad TUCP	6.46745	6.26387	2.45798	1.15155	0.053702	0.272532	up
TC10002043.hg.1		TCONS_00018191-XLOC_008474	linc-TMEM72-1 chr10:+:45073474-45086387	Rinn lincRNA	5.47201	5.26858	2.73645	1.15143	0.040662	0.170693	up
TC14001883.hg.1		n333439	accn=BC017818 class=mRNAlike lncRNA name=NULL ref=H-invitational v7.5 transcriptId=HIT000089413 cpcScore=-0.3887200 cnci=-0.1947161	NONCODE	4.91139	4.70806	3.19598	1.15136	0.027099	0.170693	up
TC17002508.hg.1		n410674	accn=NR_037924 class=lncRNA name= ref=RefGeneNoncode transcriptId=NR_037924 cpcScore=1.8049000 cnci=-0.2453241	NONCODE	5.04432	4.84126	1.52326	1.15114	0.170715	0.272532	up
TC08000431.hg.1	MIR124-2	NR_029669	"Homo sapiens microRNA 124-2 (MIR124-2), microRNA."	RefSeq	1.80934	1.60632	3.96903	1.15111	0.01516	0.124493	up
TC14000564.hg.1	SNORA11B	NR_003709	"Homo sapiens small nucleolar RNA, H/ACA box 11B (SNORA11B), small nucleolar RNA."	RefSeq	1.78778	1.58496	1.90299	1.15095	0.103317	0.272532	up
TC17002124.hg.1		n340568	accn=AK024229 class=mRNAlike lncRNA name=Human lncRNA ref=JounralRNA transcriptId=3030 cpcScore=-0.9033330 cnci=-0.1620876	NONCODE	2.01639	1.8136	1.17222	1.15092	0.262673	0.57733	up
TC08001429.hg.1	MIR378D2	NR_039602	"Homo sapiens microRNA 378d-2 (MIR378D2), microRNA."	RefSeq	2.49621	2.29346	0.663076	1.15089	0.621591	0.57733	up
TC19002486.hg.1		n408903	accn=NR_030765 class=lncRNA name= ref=RefGeneNoncode transcriptId=NR_030765 cpcScore=5.2552800 cnci=-0.1373304	NONCODE	5.70382	5.50112	2.07794	1.15086	0.079876	0.272532	up
TC22001014.hg.1		n337249	accn=BC127668 class=mRNAlike lncRNA name=NULL ref=H-invitational v7.5 transcriptId=HIT000389296 cpcScore=-0.8752950 cnci=-0.1269290	NONCODE	3.37322	3.17053	1.18656	1.15084	0.257993	0.57733	up
TC21001039.hg.1		TCONS_00028762-XLOC_014120	linc-ITGB2-2 chr21:-:46409780-46414001	Rinn lincRNA	2.31406	2.11139	3.3559	1.15083	0.023811	0.170693	up
TC20001634.hg.1		n339717	accn=AK125862 class=mRNAlike lncRNA name=Human lncRNA ref=JounralRNA transcriptId=2162 cpcScore=-0.7299570 cnci=-0.2398916	NONCODE	1.78756	1.58496	6.18604	1.15077	0.004213	0.102237	up
TC04000685.hg.1	RAB33B	ENST00000507271	cdna:known chromosome:GRCh37:4:140374386:140375439:1 gene:ENSG00000172007 gene_biotype:protein_coding transcript_biotype:processed_transcript	ENSEMBL	3.64025	3.43806	2.55064	1.15045	0.049249	0.272532	up
TC21000924.hg.1		n410119	accn=NR_036552 class=lncRNA name= ref=RefGeneNoncode transcriptId=NR_036552 cpcScore=7.1540000 cnci=-0.2302796	NONCODE	5.20171	4.99972	2.63485	1.15028	0.04508	0.272532	up
TC01004623.hg.1		n378678	accn=NULL class=lncRNA name= ref=EnsemblNoncode transcriptId=ENST00000442751 cpcScore=3.1378400 cnci=-0.0552467	NONCODE	3.78916	3.58736	1.59537	1.15013	0.155233	0.272532	up
TC11000762.hg.1		ENST00000545254	cdna:known chromosome:GRCh37:11:72295616:72299023:1 gene:ENSG00000256633 gene_biotype:antisense transcript_biotype:antisense	ENSEMBL	1.83016	1.6284	1.41382	1.1501	0.195567	0.272532	up
TC16001659.hg.1		n339305	accn=AK095707 class=mRNAlike lncRNA name=Human lncRNA ref=JounralRNA transcriptId=1737 cpcScore=-1.0554400 cnci=-0.3054307	NONCODE	4.08937	3.88771	2.56598	1.15002	0.048472	0.272532	up
TC07002665.hg.1		n337457	accn=DQ995344 class=mRNAlike lncRNA name=NULL ref=H-invitational v7.5 transcriptId=HIT000394701 cpcScore=0.3390750 cnci=-0.0483424	NONCODE	4.32984	4.12819	1.16568	1.15001	0.264905	0.57733	up
TC14001551.hg.1		ENST00000557687	havana:lincRNA chromosome:GRCh37:14:104842867:104845288:-1 gene:ENSG00000258598 gene_biotype:lincRNA transcript_biotype:lincRNA	ENSEMBL	1.83859	1.63697	2.59966	1.14999	0.046849	0.272532	up
TC14001521.hg.1		ENST00000553270	havana:lincRNA chromosome:GRCh37:14:102095321:102098867:-1 gene:ENSG00000258919 gene_biotype:lincRNA transcript_biotype:lincRNA	ENSEMBL	2.61471	2.41328	4.07412	1.14984	0.014192	0.124493	up
TC18000676.hg.1		n407071	accn=NR_024565 class=lncRNA name= ref=RefGeneNoncode transcriptId=NR_024565 cpcScore=9.0930600 cnci=-0.3578314	NONCODE	2.90206	2.70067	1.12972	1.1498	0.276641	0.57733	up
TC11000661.hg.1		ENST00000526655	cdna:known chromosome:GRCh37:11:66101965:66107346:1 gene:ENSG00000254756 gene_biotype:antisense transcript_biotype:antisense	ENSEMBL	2.67292	2.47159	1.3135	1.14976	0.220918	0.272532	up
TC09000743.hg.1		ENST00000421067	cdna:known chromosome:GRCh37:9:133809238:133820907:1 gene:ENSG00000236658 gene_biotype:antisense transcript_biotype:antisense	ENSEMBL	1.80601	1.60482	3.82372	1.14965	0.01672	0.170693	up
TC04000125.hg.1	MIR572	NR_030298	"Homo sapiens microRNA 572 (MIR572), microRNA."	RefSeq	5.58056	5.3794	0.989796	1.14962	0.468152	0.57733	up
TC19001945.hg.1		n337239	accn=BC126984 class=mRNAlike lncRNA name=NULL ref=H-invitational v7.5 transcriptId=HIT000389108 cpcScore=2.1024100 cnci=-0.0586511	NONCODE	5.55728	5.35613	8.48255	1.14962	0.001661	0.102237	up
TC11001423.hg.1	CSNK2A1P	NR_002207	"[retired] Homo sapiens casein kinase 2, alpha 1 polypeptide pseudogene (CSNK2A1P), non-coding RNA."	RefSeq	8.0298	7.82885	3.13056	1.14945	0.028641	0.170693	up
TC07003206.hg.1		n333972	accn=M14261 class=mRNAlike lncRNA name=NULL ref=H-invitational v7.5 transcriptId=HIT000194316 cpcScore=1.8410800 cnci=-0.0282859	NONCODE	1.8029	1.60206	3.17964	1.14937	0.027517	0.170693	up
TC6_apd_hap1000072.hg.1	HCG18	NR_024052	"Homo sapiens HLA complex group 18 (non-protein coding) (HCG18), transcript variant 1, non-coding RNA."	RefSeq	3.25868	3.05789	6.00963	1.14933	0.00456	0.102237	up
TC14001322.hg.1		ENST00000558267	cdna:known chromosome:GRCh37:14:75893037:75894393:-1 gene:ENSG00000259319 gene_biotype:antisense transcript_biotype:antisense	ENSEMBL	1.86078	1.66	2.68658	1.14932	0.043051	0.170693	up
TC05000152.hg.1		ENST00000517129	[retired] ncrna:miRNA chromosome:GRCh37:5:34802385:34802470:1 gene:ENSG00000252938 gene_biotype:miRNA transcript_biotype:miRNA	ENSEMBL	10.4326	10.2319	2.47496	1.1492	0.052792	0.272532	up
TC17002033.hg.1		TCONS_00025824-XLOC_012097	linc-NLGN2 chr17:+:7308193-7311457	Rinn lincRNA	2.19439	1.99377	1.21376	1.14919	0.249458	0.57733	up
TC01004670.hg.1		TCONS_00001131-XLOC_000373	linc-FAM72B-1 chr1:+:120612585-120638073	Rinn lincRNA	2.32481	2.12424	2.03327	1.14915	0.083709	0.272532	up
TC11002979.hg.1		TCONS_00020033-XLOC_009349	linc-IFITM5 chr11:-:309548-311060	Rinn lincRNA	2.7406	2.54003	0.654321	1.14915	0.626067	0.57733	up
TC15000738.hg.1		ENST00000459291	ncrna:miRNA chromosome:GRCh37:15:79406635:79406701:1 gene:ENSG00000239022 gene_biotype:miRNA transcript_biotype:miRNA	ENSEMBL	1.97544	1.77499	2.09437	1.14905	0.078427	0.272532	up
TC16001378.hg.1		n333175	accn=AF421357 class=mRNAlike lncRNA name=NULL ref=H-invitational v7.5 transcriptId=HIT000079396 cpcScore=1.7448300 cnci=-0.1211885	NONCODE	2.96341	2.763	1.04394	1.14903	0.307077	0.57733	up
TC11000172.hg.1	SNORA23	NR_002962	"Homo sapiens small nucleolar RNA, H/ACA box 23 (SNORA23), small nucleolar RNA."	RefSeq	9.55356	9.35322	2.1952	1.14897	0.0705	0.272532	up
TC02004914.hg.1		n342484	accn=BC018099 class=mRNAlike lncRNA name=Human lncRNA ref=JounralRNA transcriptId=4978 cpcScore=-0.7374850 cnci=-0.2564341	NONCODE	1.78529	1.58496	2.49356	1.14896	0.0518	0.272532	up
TC11000638.hg.1	MIR4489	NR_039709	"Homo sapiens microRNA 4489 (MIR4489), microRNA."	RefSeq	4.60278	4.40281	1.09633	1.14868	0.288226	0.57733	up
TC17002825.hg.1		n410533	accn=NR_037688 class=lncRNA name= ref=RefGeneNoncode transcriptId=NR_037688 cpcScore=14.2261000 cnci=-0.1383569	NONCODE	10.6197	10.4198	2.83412	1.1486	0.037194	0.170693	up
TC11002065.hg.1		ENST00000546324	cdna:known chromosome:GRCh37:11:73018280:73020406:-1 gene:ENSG00000257038 gene_biotype:antisense transcript_biotype:antisense	ENSEMBL	4.23464	4.03495	1.11125	1.14846	0.283547	0.57733	up
TC07002579.hg.1		n379118	accn=NULL class=lncRNA name= ref=EnsemblNoncode transcriptId=ENST00000462322 cpcScore=-0.8643500 cnci=-0.2220742	NONCODE	3.04528	2.8456	1.20499	1.14844	0.252392	0.57733	up
TC11000057.hg.1		ENST00000418612	havana:lincRNA chromosome:GRCh37:11:2012326:2014699:1 gene:ENSG00000232987 gene_biotype:lincRNA transcript_biotype:lincRNA	ENSEMBL	1.96477	1.76533	2.07728	1.14825	0.079923	0.272532	up
TC12002192.hg.1		TCONS_00020281-XLOC_009627	linc-NTF3 chr12:+:5385994-5487065	Rinn lincRNA	2.23043	2.03116	2.90613	1.14811	0.035002	0.170693	up
TC12002678.hg.1		TCONS_00021257-XLOC_009955	linc-RAN-2 chr12:+:131245252-131247009	Rinn lincRNA	2.35518	2.15599	1.95834	1.14806	0.095271	0.272532	up
TC09001786.hg.1		n334835	accn=AJ301581 class=mRNAlike lncRNA name=NULL ref=H-invitational v7.5 transcriptId=HIT000246864 cpcScore=1.3476400 cnci=-1.0000000	NONCODE	2.035	1.83581	2.84025	1.14805	0.036991	0.170693	up
TC11003048.hg.1		n408284	accn=NR_028491 class=lncRNA name= ref=RefGeneNoncode transcriptId=NR_028491 cpcScore=4.1094700 cnci=-0.2190917	NONCODE	5.20869	5.00951	1.30077	1.14805	0.224385	0.272532	up
TC17002580.hg.1		n340618	accn=AK057818 class=mRNAlike lncRNA name=Human lncRNA ref=JounralRNA transcriptId=3080 cpcScore=2.4100700 cnci=-0.1442530	NONCODE	2.07977	1.88087	2.2426	1.14783	0.066992	0.272532	up
TC19000043.hg.1		ENST00000410788	ncrna:miRNA chromosome:GRCh37:19:1556604:1556685:1 gene:ENSG00000222720 gene_biotype:miRNA transcript_biotype:miRNA	ENSEMBL	2.78416	2.58538	0.829301	1.14773	0.54014	0.57733	up
TC20001711.hg.1		n336108	accn=X89742 class=mRNAlike lncRNA name=NULL ref=H-invitational v7.5 transcriptId=HIT000324379 cpcScore=0.6589410 cnci=-0.1485313	NONCODE	2.2216	2.02287	2.09091	1.14769	0.078688	0.272532	up
TC20000936.hg.1		ENST00000431019	cdna:known chromosome:GRCh37:20:49187512:49194578:-1 gene:ENSG00000232043 gene_biotype:antisense transcript_biotype:antisense	ENSEMBL	1.78693	1.58825	6.0036	1.14764	0.004589	0.102237	up
TC09000605.hg.1	LOC100288842	NR_027442	"Homo sapiens UDP-GlcNAc:betaGal beta-1,3-N-acetylglucosaminyltransferase 5 pseudogene (LOC100288842), non-coding RNA."	RefSeq	3.86787	3.66933	2.60718	1.14754	0.046454	0.272532	up
TC14001766.hg.1		n338387	accn=BC014926 class=mRNAlike lncRNA name=Human lncRNA ref=JounralRNA transcriptId=783 cpcScore=-0.9863550 cnci=-0.2486811	NONCODE	1.7835	1.58496	1.92936	1.14753	0.099559	0.272532	up
TC09001670.hg.1		ENST00000391093	ncrna:snoRNA chromosome:GRCh37:9:134658247:134658345:-1 gene:ENSG00000212395 gene_biotype:snoRNA transcript_biotype:snoRNA	ENSEMBL	3.11873	2.92021	2.2413	1.14752	0.067079	0.272532	up
TC02003978.hg.1		n325486	accn=NULL class=mRNAlike lncRNA name=vega lncRNA ref=GENCODE transcriptId=OTTHUMT00000322465 cpcScore=-0.8996270 cnci=-0.1114768	NONCODE	2.50657	2.30813	2.06329	1.14745	0.081048	0.272532	up
TC07002336.hg.1		TCONS_l2_00025900-XLOC_l2_013420	linc-ZNF716-2 chr7:+:57068862-57069879	Broad TUCP	4.78912	4.59072	2.19729	1.14743	0.070309	0.272532	up
TC14001646.hg.1		TCONS_l2_00007673-XLOC_l2_004157	linc-PAX9-8 chr14:+:36417309-36417863	Broad TUCP	2.9017	2.70331	3.3543	1.14741	0.023846	0.170693	up
TC0X001844.hg.1		TCONS_00017455-XLOC_008050	linc-AGTR2-1 chrX:+:114999953-115005243	Rinn lincRNA	3.3857	3.1874	1.26675	1.14735	0.233692	0.272532	up
TC20001209.hg.1		n378964	accn=NULL class=lncRNA name= ref=EnsemblNoncode transcriptId=ENST00000453698 cpcScore=1.0897000 cnci=-0.1384794	NONCODE	2.21115	2.01285	3.58979	1.14734	0.019926	0.170693	up
TC09002342.hg.1		TCONS_00016213-XLOC_007605	linc-KIAA0649-4 chr9:+:138054580-138057152	Rinn lincRNA	1.86706	1.6688	2.45629	1.14731	0.05383	0.272532	up
TC19002241.hg.1		TCONS_l2_00012717-XLOC_l2_006832	linc-ZNF580 chr19:+:56116596-56128713	Broad TUCP	1.82161	1.62344	3.2997	1.14724	0.024849	0.170693	up
TC14002035.hg.1		TCONS_00022761-XLOC_011044	linc-C14orf39 chr14:-:61108285-61109382	Rinn lincRNA	1.90586	1.70774	1.8351	1.1472	0.113409	0.272532	up
TC0X000083.hg.1		ENST00000458802	ncrna:snoRNA chromosome:GRCh37:X:17376053:17376156:1 gene:ENSG00000238764 gene_biotype:snoRNA transcript_biotype:snoRNA	ENSEMBL	3.45411	3.2561	1.7148	1.14712	0.133715	0.272532	up
TC09001294.hg.1		ENST00000410361	ncrna:snRNA chromosome:GRCh37:9:89037853:89038043:-1 gene:ENSG00000222293 gene_biotype:snRNA transcript_biotype:snRNA	ENSEMBL	1.78294	1.58496	2.72915	1.14709	0.041021	0.170693	up
TC08000807.hg.1		ENST00000522374	cdna:known chromosome:GRCh37:8:143719949:143722027:1 gene:ENSG00000253753 gene_biotype:antisense transcript_biotype:antisense	ENSEMBL	2.01511	1.81716	1.10438	1.14707	0.285808	0.57733	up
TC03002796.hg.1		n339246	accn=BC029607 class=mRNAlike lncRNA name=Human lncRNA ref=JounralRNA transcriptId=1678 cpcScore=-1.0454600 cnci=-0.2186727	NONCODE	1.83934	1.64144	1.17594	1.14703	0.261408	0.57733	up
TC19000973.hg.1	MGC2752	NR_026052	"Homo sapiens CENPB DNA-binding domains containing 1 pseudogene (MGC2752), non-coding RNA."	RefSeq	3.35816	3.16031	2.14737	1.14699	0.0742	0.272532	up
TC01006161.hg.1		TCONS_00000747-XLOC_001231	linc-ENAH chr1:-:225898669-225923976	Rinn lincRNA	2.10199	1.90417	2.19689	1.14696	0.070344	0.272532	up
TC19000074.hg.1	CACTIN-AS1	NR_038865	"Homo sapiens CACTIN antisense RNA 1 (CACTIN-AS1), non-coding RNA."	RefSeq	2.5607	2.3629	2.84672	1.14695	0.036771	0.170693	up
TC06000027.hg.1		ENST00000408747	[retired] ncrna:miRNA chromosome:GRCh37:6:3225766:3225870:1 gene:ENSG00000221674 gene_biotype:miRNA transcript_biotype:miRNA	ENSEMBL	2.16516	1.96739	1.48322	1.14692	0.179279	0.272532	up
TC12001338.hg.1		ENST00000545904	cdna:known chromosome:GRCh37:12:27932754:27934000:-1 gene:ENSG00000256747 gene_biotype:antisense transcript_biotype:antisense	ENSEMBL	4.35228	4.15454	3.27059	1.1469	0.025412	0.170693	up
TC03002523.hg.1		n335640	accn=CR607317 class=mRNAlike lncRNA name=NULL ref=H-invitational v7.5 transcriptId=HIT000286512 cpcScore=-1.1567100 cnci=-1.0000000	NONCODE	4.57314	4.37554	1.04807	1.14679	0.305691	0.57733	up
TC01002118.hg.1		ENST00000424657	cdna:known chromosome:GRCh37:1:2423739:2424697:-1 gene:ENSG00000224387 gene_biotype:antisense transcript_biotype:antisense	ENSEMBL	2.58507	2.38749	1.56363	1.14678	0.16193	0.272532	up
TC16001770.hg.1		TCONS_l2_00009997-XLOC_l2_005391	linc-PRM1-1 chr16:-:11465882-11483271	Broad TUCP	2.70076	2.50331	2.2803	1.14667	0.064325	0.272532	up
TC14001522.hg.1		ENST00000557778	havana:lincRNA chromosome:GRCh37:14:102100791:102197445:-1 gene:ENSG00000258404 gene_biotype:lincRNA transcript_biotype:lincRNA	ENSEMBL	2.14528	1.948	1.40859	1.14654	0.196715	0.272532	up
TC17000365.hg.1	MIR193A	NR_029710	"Homo sapiens microRNA 193a (MIR193A), microRNA."	RefSeq	5.50899	5.31179	1.10151	1.14647	0.286649	0.57733	up
TC19002355.hg.1		n333486	accn=BC029768 class=mRNAlike lncRNA name=NULL ref=H-invitational v7.5 transcriptId=HIT000091896 cpcScore=2.3596900 cnci=-0.0470933	NONCODE	6.60475	6.4076	2.24104	1.14643	0.067085	0.272532	up
TC13001025.hg.1		n336688	accn=Z70222 class=mRNAlike lncRNA name=NULL ref=H-invitational v7.5 transcriptId=HIT000327868 cpcScore=0.8099440 cnci=-0.2726691	NONCODE	5.76781	5.57082	2.58284	1.1463	0.04766	0.272532	up
TC08001274.hg.1	LOC401463	NR_015374	"Homo sapiens uncharacterized LOC401463 (LOC401463), non-coding RNA."	RefSeq	2.48793	2.29099	1.22119	1.14626	0.247104	0.57733	up
TC19001742.hg.1	SNAR-D	NR_024243	"Homo sapiens small ILF3/NF90-associated RNA D (SNAR-D), small nuclear RNA."	RefSeq	4.34436	4.14745	1.76335	1.14624	0.125238	0.272532	up
TC06001856.hg.1		ENST00000448363	cdna:known chromosome:GRCh37:6:71122531:71123653:-1 gene:ENSG00000224349 gene_biotype:antisense transcript_biotype:antisense	ENSEMBL	2.22786	2.031	1.82828	1.1462	0.114644	0.272532	up
TC16000068.hg.1	MIR3677	NR_037448	"Homo sapiens microRNA 3677 (MIR3677), microRNA."	RefSeq	4.45904	4.2622	1.40486	1.14618	0.197649	0.272532	up
TC09002491.hg.1		n341691	accn=AK055947 class=mRNAlike lncRNA name=Human lncRNA ref=JounralRNA transcriptId=4162 cpcScore=-0.7211920 cnci=-0.1804076	NONCODE	2.57395	2.37714	1.24385	1.14616	0.240459	0.272532	up
TC19002185.hg.1		n342407	accn=CR617899 class=mRNAlike lncRNA name=Human lncRNA ref=JounralRNA transcriptId=4899 cpcScore=1.2660000 cnci=-0.1826837	NONCODE	3.42478	3.22804	2.41923	1.14611	0.055825	0.272532	up
TC01000234.hg.1		ENST00000439577	cdna:known chromosome:GRCh37:1:17733256:17733878:1 gene:ENSG00000227751 gene_biotype:antisense transcript_biotype:antisense	ENSEMBL	2.42428	2.22755	1.2559	1.14609	0.236811	0.272532	up
TC20000195.hg.1	MIR3193	NR_036161	"Homo sapiens microRNA 3193 (MIR3193), microRNA."	RefSeq	2.10314	1.90642	1.52475	1.14609	0.170384	0.272532	up
TC06002991.hg.1		n332600	accn=AK024740 class=mRNAlike lncRNA name=NULL ref=H-invitational v7.5 transcriptId=HIT000008014 cpcScore=2.0600200 cnci=-0.3058082	NONCODE	7.45329	7.25659	5.87939	1.14607	0.004874	0.102237	up
TC02003758.hg.1		n378347	accn=NULL class=lncRNA name= ref=EnsemblNoncode transcriptId=ENST00000430904 cpcScore=-1.0592100 cnci=-0.2520200	NONCODE	1.98637	1.78969	4.32832	1.14606	0.012017	0.124493	up
TC19002558.hg.1		n332920	accn=AF086436 class=mRNAlike lncRNA name=NULL ref=H-invitational v7.5 transcriptId=HIT000067315 cpcScore=-1.2041600 cnci=-0.3352162	NONCODE	3.62711	3.43044	1.59114	1.14605	0.156126	0.272532	up
TC05001415.hg.1		ENST00000509924	havana:lincRNA chromosome:GRCh37:5:65502040:65505275:-1 gene:ENSG00000248846 gene_biotype:lincRNA transcript_biotype:lincRNA	ENSEMBL	1.78157	1.58496	1.99429	1.146	0.089029	0.272532	up
TC21001003.hg.1		TCONS_00028942-XLOC_014097	linc-RSPH1-1 chr21:-:44251149-44256587	Rinn lincRNA	2.21059	2.01398	1.76239	1.146	0.125435	0.272532	up
TC18000587.hg.1	RNA5SP461	ENST00000516451	ncrna:rRNA chromosome:GRCh37:18:75575420:75575523:-1 gene:ENSG00000252260 gene_biotype:rRNA transcript_biotype:rRNA	ENSEMBL	3.53248	3.33591	1.43446	1.14597	0.190708	0.272532	up
TC17002816.hg.1		n340915	accn=AX746631 class=mRNAlike lncRNA name=Human lncRNA ref=JounralRNA transcriptId=3380 cpcScore=1.1773400 cnci=-0.1161032	NONCODE	1.78206	1.58567	2.42358	1.14583	0.055546	0.272532	up
TC6_qbl_hap6000103.hg.1	PHF1	OTTHUMT00000039548	cdna:all chromosome:VEGA52:6-QBL:4564919:4565173:1 Gene:OTTHUMG00000014096	Havana transcript	4.96828	4.77194	1.51938	1.14579	0.171498	0.272532	up
TC16001833.hg.1		n405511	accn=NR_002556 class=lncRNA name= ref=RefGeneNoncode transcriptId=NR_002556 cpcScore=1.9880300 cnci=-0.0755694	NONCODE	2.95262	2.75666	1.03004	1.14548	0.312655	0.57733	up
TC06001288.hg.1	JARID2-AS1	ENST00000441978	cdna:known chromosome:GRCh37:6:15248046:15248865:-1 gene:ENSG00000235488 gene_biotype:antisense transcript_biotype:antisense	ENSEMBL	1.84905	1.65329	1.13124	1.14533	0.276218	0.57733	up
TC01006068.hg.1		TCONS_00002569-XLOC_001174	linc-FAIM3 chr1:-:207096851-207097961	Rinn lincRNA	1.85453	1.65893	2.26325	1.1452	0.06552	0.272532	up
TC16001427.hg.1		n410019	accn=NR_036447 class=lncRNA name= ref=RefGeneNoncode transcriptId=NR_036447 cpcScore=14.5527000 cnci=-0.0789384	NONCODE	5.07561	4.88011	7.99306	1.14512	0.002056	0.102237	up
TC14001102.hg.1		ENST00000555043	cdna:known chromosome:GRCh37:14:50087533:50090198:-1 gene:ENSG00000258377 gene_biotype:antisense transcript_biotype:antisense	ENSEMBL	1.792	1.59653	3.41039	1.14509	0.022872	0.170693	up
TC01002277.hg.1	ESPNP	NR_026567	"Homo sapiens espin pseudogene (ESPNP), non-coding RNA."	RefSeq	2.89911	2.70369	2.29445	1.14506	0.063351	0.272532	up
TC06002740.hg.1		n408213	accn=NR_028361 class=lncRNA name= ref=RefGeneNoncode transcriptId=NR_028361 cpcScore=3.7825400 cnci=-0.1153519	NONCODE	1.96511	1.76971	6.11787	1.14504	0.00434	0.102237	up
TC17002151.hg.1		n325558	accn=NULL class=mRNAlike lncRNA name=vega lncRNA ref=GENCODE transcriptId=OTTHUMT00000256182 cpcScore=-1.0446000 cnci=-0.1213396	NONCODE	4.26829	4.0729	1.85383	1.14503	0.110481	0.272532	up
TC05002761.hg.1		TCONS_00010189-XLOC_004657	linc-UNC5A chr5:+:176170144-176170860	Rinn lincRNA	1.90079	1.7055	2.47883	1.14495	0.052641	0.272532	up
TC03000357.hg.1	WNT5A-AS1	ENST00000469484	cdna:known chromosome:GRCh37:3:55521727:55522336:1 gene:ENSG00000244586 gene_biotype:antisense transcript_biotype:antisense	ENSEMBL	2.09113	1.8959	2.11116	1.14491	0.077087	0.272532	up
TC10002722.hg.1		n325940	accn=NULL class=mRNAlike lncRNA name=vega lncRNA ref=GENCODE transcriptId=OTTHUMT00000048970 cpcScore=-0.8670860 cnci=-0.1015872	NONCODE	3.03111	2.83593	3.48908	1.14487	0.021596	0.170693	up
TC05002097.hg.1	MIR4281	NR_036239	"Homo sapiens microRNA 4281 (MIR4281), microRNA."	RefSeq	6.90009	6.70498	1.29098	1.14481	0.227122	0.272532	up
TC19002538.hg.1		n333529	accn=BC042111 class=mRNAlike lncRNA name=NULL ref=H-invitational v7.5 transcriptId=HIT000097132 cpcScore=4.0607600 cnci=-0.0352437	NONCODE	2.69465	2.49961	1.43247	1.14475	0.191212	0.272532	up
TC08000755.hg.1	MIR1207	NR_031612	"Homo sapiens microRNA 1207 (MIR1207), microRNA."	RefSeq	4.46755	4.27264	4.87875	1.14465	0.008329	0.124493	up
TC06000091.hg.1	GFOD1-AS1	ENST00000446001	cdna:known chromosome:GRCh37:6:13486526:13487084:1 gene:ENSG00000237786 gene_biotype:antisense transcript_biotype:antisense	ENSEMBL	2.0711	1.87631	3.44671	1.14456	0.022269	0.170693	up
TC12001918.hg.1		ENST00000552486	cdna:putative chromosome:GRCh37:12:106639391:106640734:-1 gene:ENSG00000258355 gene_biotype:processed_transcript transcript_biotype:processed_transcript	ENSEMBL	2.8234	2.6287	4.94376	1.14449	0.007958	0.124493	up
TC16000353.hg.1		ENST00000486926	cdna:known chromosome:GRCh37:16:30583571:30594213:1 gene:ENSG00000239791 gene_biotype:antisense transcript_biotype:antisense	ENSEMBL	2.4348	2.2402	2.77364	1.1444	0.03934	0.170693	up
TC16000748.hg.1	UBE2I	ENST00000339021	cdna:known chromosome:GRCh37:16:1355548:1359414:1 gene:ENSG00000103275 gene_biotype:protein_coding transcript_biotype:processed_transcript	ENSEMBL	2.07938	1.88485	2.57508	1.14435	0.04806	0.272532	up
TC11002066.hg.1		ENST00000544674	cdna:known chromosome:GRCh37:11:73106604:73107481:-1 gene:ENSG00000256928 gene_biotype:antisense transcript_biotype:antisense	ENSEMBL	2.22385	2.02936	1.57653	1.14432	0.159205	0.272532	up
TC13000896.hg.1	RNU1-16P	ENST00000365477	ncrna:snRNA chromosome:GRCh37:13:114133230:114133393:-1 gene:ENSG00000202347 gene_biotype:snRNA transcript_biotype:snRNA	ENSEMBL	2.98013	2.78571	5.33036	1.14426	0.006399	0.124493	up
TC03000442.hg.1	LINC00960	NR_040004	"Homo sapiens uncharacterized LOC401074 (LOC401074), transcript variant 1, non-coding RNA."	RefSeq	2.59604	2.40165	4.60315	1.14424	0.009947	0.124493	up
TC10001431.hg.1		ENST00000427610	cdna:known chromosome:GRCh37:10:77190329:77191346:-1 gene:ENSG00000236842 gene_biotype:antisense transcript_biotype:antisense	ENSEMBL	3.15398	2.95961	1.67877	1.14422	0.14014	0.272532	up
TC08000901.hg.1	LOC100287015	NR_040040	"Homo sapiens uncharacterized LOC100287015 (LOC100287015), non-coding RNA."	RefSeq	2.02676	1.83252	2.88249	1.14412	0.035727	0.170693	up
TC18000810.hg.1		n387048	accn=NULL class=lncRNA name= ref=UCSCGeneNoncode transcriptId=uc010wzd.1 cpcScore=2.7059100 cnci=-0.2501001	NONCODE	2.45401	2.25981	2.27969	1.14409	0.064458	0.272532	up
TC19002298.hg.1		n338279	accn=BC033570 class=mRNAlike lncRNA name=Human lncRNA ref=JounralRNA transcriptId=672 cpcScore=6.3383700 cnci=-0.1387293	NONCODE	2.81901	2.62482	1.93429	1.14408	0.098849	0.272532	up
TC0X000317.hg.1	VTRNA3-1P	ENST00000362552	ncrna:misc_RNA chromosome:GRCh37:X:53489150:53489251:1 gene:ENSG00000199422 gene_biotype:misc_RNA transcript_biotype:misc_RNA	ENSEMBL	1.77897	1.58496	4.80327	1.14394	0.008753	0.124493	up
TC13001167.hg.1		TCONS_00021835-XLOC_010431	linc-UCHL3-2 chr13:+:75321858-75325492	Rinn lincRNA	1.83729	1.64346	1.98033	1.1438	0.091566	0.272532	up
TC01002252.hg.1	FLJ37453	NR_024279	"Homo sapiens uncharacterized LOC729614 (FLJ37453), non-coding RNA."	RefSeq	1.87937	1.68554	1.94185	1.14379	0.097643	0.272532	up
TC0Y000051.hg.1	TTTY15	NR_001545	"Homo sapiens testis-specific transcript, Y-linked 15 (non-protein coding) (TTTY15), non-coding RNA."	RefSeq	2.54713	2.35335	3.36371	1.14376	0.02369	0.170693	up
TC09002513.hg.1		TCONS_l2_00029281-XLOC_l2_015169	linc-FAM75A7-8 chr9:-:42493625-42497836	Broad TUCP	2.63708	2.44343	1.2949	1.14365	0.226113	0.272532	up
TC07002805.hg.1		TCONS_l2_00026389-XLOC_l2_013728	linc-SOSTDC1 chr7:-:16625595-16626306	Broad TUCP	5.70441	5.51086	3.39649	1.14358	0.023081	0.170693	up
TC04002547.hg.1		n344742	accn=NULL class=lincRNA name=Human lincRNA ref=Scripture Reconstruction LincRNAs By Luo transcriptId=linc_luo_291 cpcScore=-1.3139400 cnci=-1.0000000	NONCODE	2.39728	2.20378	1.76375	1.14354	0.125151	0.272532	up
TC12000489.hg.1		ENST00000552576	cdna:known chromosome:GRCh37:12:56122888:56124467:1 gene:ENSG00000258056 gene_biotype:antisense transcript_biotype:antisense	ENSEMBL	2.39541	2.20204	1.13919	1.14343	0.273585	0.57733	up
TC19002076.hg.1		n407825	accn=NR_027368 class=lncRNA name= ref=RefGeneNoncode transcriptId=NR_027368 cpcScore=1.2862200 cnci=-0.1902050	NONCODE	5.41932	5.22595	2.13518	1.14343	0.075157	0.272532	up
TC05002072.hg.1		ENST00000364407	ncrna:misc_RNA chromosome:GRCh37:5:172681193:172681293:-1 gene:ENSG00000201277 gene_biotype:misc_RNA transcript_biotype:misc_RNA	ENSEMBL	4.50583	4.31247	1.43149	1.14342	0.191439	0.272532	up
TC09002275.hg.1		n406931	accn=NR_024425 class=lncRNA name= ref=RefGeneNoncode transcriptId=NR_024425 cpcScore=4.1707100 cnci=-0.2644088	NONCODE	3.47953	3.28628	1.12019	1.14333	0.280248	0.57733	up
TC02004399.hg.1		n346349	accn=NULL class=lincRNA name=Human lincRNA ref=Scripture Reconstruction LincRNAs By Luo transcriptId=linc_luo_1899 cpcScore=-1.3463700 cnci=-0.2230547	NONCODE	2.22716	2.03392	5.06812	1.14333	0.007425	0.124493	up
TC11002490.hg.1		n337592	accn=S82917 class=mRNAlike lncRNA name=NULL ref=H-invitational v7.5 transcriptId=HIT000398641 cpcScore=-0.6458840 cnci=-0.0123599	NONCODE	3.69862	3.50541	0.641921	1.1433	0.632323	0.57733	up
TC11000386.hg.1	DKFZp779M0652	NR_027134	"Homo sapiens uncharacterized DKFZp779M0652 (DKFZp779M0652), non-coding RNA."	RefSeq	2.62374	2.43055	2.07325	1.14329	0.080213	0.272532	up
TC07002321.hg.1		n332378	accn=EF210211 class=mRNAlike lncRNA name=NULL ref=H-invitational v7.5 transcriptId=HIT000503688 cpcScore=0.8565400 cnci=-0.2031154	NONCODE	6.53462	6.34153	3.59126	1.14321	0.019857	0.170693	up
TC03000997.hg.1	MIR1224	NR_030410	"Homo sapiens microRNA 1224 (MIR1224), microRNA."	RefSeq	3.61713	3.42411	1.27757	1.14316	0.230839	0.272532	up
TC09002267.hg.1		TCONS_00016695-XLOC_007569	linc-GARNL3 chr9:+:129987564-129998173	Rinn lincRNA	2.61455	2.42165	2.62214	1.14306	0.045625	0.272532	up
TC16000478.hg.1	MIR138-2	NR_029680	"Homo sapiens microRNA 138-2 (MIR138-2), microRNA."	RefSeq	1.85125	1.65842	1.20367	1.14301	0.252769	0.57733	up
TC10002499.hg.1		n339994	accn=BC040880 class=mRNAlike lncRNA name=Human lncRNA ref=JounralRNA transcriptId=2447 cpcScore=2.4458700 cnci=-0.1363470	NONCODE	3.05045	2.85762	1.1367	1.143	0.274472	0.57733	up
TC06002006.hg.1		ENST00000516899	[retired] ncrna:miRNA chromosome:GRCh37:6:110074372:110074462:-1 gene:ENSG00000252708 gene_biotype:miRNA transcript_biotype:miRNA	ENSEMBL	10.4371	10.2444	2.32025	1.14292	0.061849	0.272532	up
TC19001002.hg.1		ENST00000501448	cdna:known chromosome:GRCh37:19:1392169:1396466:-1 gene:ENSG00000248015 gene_biotype:antisense transcript_biotype:antisense	ENSEMBL	1.8469	1.65422	1.30248	1.14288	0.22391	0.272532	up
TC0X001716.hg.1		n336911	accn=AY927614 class=mRNAlike lncRNA name=NULL ref=H-invitational v7.5 transcriptId=HIT000332776 cpcScore=-0.9362970 cnci=-0.1248571	NONCODE	2.23063	2.0382	2.19072	1.14268	0.070779	0.272532	up
TC16001782.hg.1		TCONS_l2_00010019-XLOC_l2_005402	linc-PLA2G10-1 chr16:-:14823516-14827301	Broad TUCP	3.74827	3.55588	2.66757	1.14265	0.043758	0.272532	up
TC18000844.hg.1		TCONS_l2_00011980-XLOC_l2_006408	linc-MPPE1-3 chr18:-:12066752-12068489	Broad TUCP	1.78372	1.59142	5.9501	1.14259	0.004734	0.102237	up
TC07000060.hg.1		ENST00000384488	ncrna:snoRNA chromosome:GRCh37:7:6056508:6056642:1 gene:ENSG00000207217 gene_biotype:snoRNA transcript_biotype:snoRNA	ENSEMBL	2.77559	2.58336	0.859821	1.14253	0.525899	0.57733	up
TC22001220.hg.1		n346283	accn=NULL class=lincRNA name=Human lincRNA ref=Scripture Reconstruction LincRNAs By Luo transcriptId=linc_luo_1833 cpcScore=-1.5392000 cnci=-0.1895805	NONCODE	2.26007	2.0679	1.60142	1.14248	0.154079	0.272532	up
TC22000098.hg.1	RNA5SP493	ENST00000364115	ncrna:rRNA chromosome:GRCh37:22:22146723:22146813:1 gene:ENSG00000200985 gene_biotype:rRNA transcript_biotype:rRNA	ENSEMBL	6.86553	6.67341	1.06094	1.14245	0.300861	0.57733	up
TCUn_gl000220000001.hg.1	LOC100507412	NR_038958	"Homo sapiens uncharacterized LOC100507412 (LOC100507412), non-coding RNA."	RefSeq	6.31751	6.12541	3.39776	1.14243	0.023046	0.170693	up
TC07002017.hg.1		ENST00000488310	cdna:known chromosome:GRCh37:7:150060866:150069679:-1 gene:ENSG00000240449 gene_biotype:antisense transcript_biotype:antisense	ENSEMBL	1.9824	1.79037	1.39833	1.14237	0.199156	0.272532	up
TC03001132.hg.1		ENST00000384553	ncrna:misc_RNA chromosome:GRCh37:3:5127863:5127964:-1 gene:ENSG00000207283 gene_biotype:misc_RNA transcript_biotype:misc_RNA	ENSEMBL	2.7596	2.56768	1.28202	1.14228	0.229529	0.272532	up
TC01004262.hg.1		n410442	accn=NR_037577 class=lncRNA name= ref=RefGeneNoncode transcriptId=NR_037577 cpcScore=3.6353600 cnci=-0.1177393	NONCODE	3.88875	3.69686	2.63172	1.14225	0.045237	0.272532	up
TC04001163.hg.1	RAC1P2	ENST00000394695	cdna:pseudogene chromosome:GRCh37:4:46725793:46726625:-1 gene:ENSG00000249936 gene_biotype:pseudogene transcript_biotype:processed_pseudogene	ENSEMBL	8.40887	8.21699	1.87846	1.14225	0.106862	0.272532	up
TC20000986.hg.1	MIR296	NR_029844	"Homo sapiens microRNA 296 (MIR296), microRNA."	RefSeq	1.91654	1.72478	1.4745	1.14215	0.181315	0.272532	up
TC08000801.hg.1		ENST00000408196	ncrna:miRNA chromosome:GRCh37:8:143026860:143026986:1 gene:ENSG00000221123 gene_biotype:miRNA transcript_biotype:miRNA	ENSEMBL	7.22199	7.03026	1.79232	1.14213	0.120292	0.272532	up
TC22001230.hg.1		n337964	accn=CR605890 class=mRNAlike lncRNA name=Human lncRNA ref=JounralRNA transcriptId=349 cpcScore=5.7155200 cnci=-0.1868536	NONCODE	3.63692	3.44525	2.50576	1.14208	0.05125	0.272532	up
TC06003577.hg.1		n333367	accn=BC002789 class=mRNAlike lncRNA name=NULL ref=H-invitational v7.5 transcriptId=HIT000086165_04 cpcScore=1.4662200 cnci=-0.1820855	NONCODE	3.87829	3.68666	1.77676	1.14206	0.12304	0.272532	up
TC22001334.hg.1		n338063	accn=BC042068 class=mRNAlike lncRNA name=Human lncRNA ref=JounralRNA transcriptId=450 cpcScore=4.7374900 cnci=-0.0415098	NONCODE	2.23031	2.03872	2.36788	1.14203	0.058834	0.272532	up
TC05002099.hg.1		ENST00000512245	havana:lincRNA chromosome:GRCh37:5:176153943:176166459:-1 gene:ENSG00000251446 gene_biotype:lincRNA transcript_biotype:lincRNA	ENSEMBL	2.73066	2.53906	1.1317	1.14202	0.276026	0.57733	up
TC22001001.hg.1		n384106	accn=NULL class=lncRNA name= ref=UCSCGeneNoncode transcriptId=uc002zvv.2 cpcScore=1.5330000 cnci=-0.0719765	NONCODE	1.87655	1.68497	1.36388	1.14202	0.207784	0.272532	up
TC14001558.hg.1	MIR4710	NR_039860	"Homo sapiens microRNA 4710 (MIR4710), microRNA."	RefSeq	2.29565	2.10407	0.809576	1.14201	0.5494	0.57733	up
TC19001702.hg.1	NUCB1-AS1	ENST00000416432	cdna:known chromosome:GRCh37:19:49414187:49422148:-1 gene:ENSG00000235191 gene_biotype:antisense transcript_biotype:antisense	ENSEMBL	1.83072	1.63925	3.87466	1.14193	0.016169	0.170693	up
TC22000047.hg.1		ENST00000452326	havana:lincRNA chromosome:GRCh37:22:19654546:19655078:1 gene:ENSG00000225007 gene_biotype:lincRNA transcript_biotype:lincRNA	ENSEMBL	2.3168	2.12564	2.10465	1.14168	0.077598	0.272532	up
TC10002922.hg.1		n340178	accn=BC027847 class=mRNAlike lncRNA name=Human lncRNA ref=JounralRNA transcriptId=2639 cpcScore=2.0704800 cnci=-0.0964227	NONCODE	1.85993	1.66886	1.75274	1.14161	0.127244	0.272532	up
TC08001167.hg.1		ENST00000517495	havana:sense_intronic chromosome:GRCh37:8:41132634:41134522:-1 gene:ENSG00000253509 gene_biotype:sense_intronic transcript_biotype:sense_intronic	ENSEMBL	2.18721	1.99627	1.87143	1.14151	0.107842	0.272532	up
TC11001239.hg.1	MIR210	ENST00000525865	cdna:known chromosome:GRCh37:11:568089:568198:-1 gene:ENSG00000254474 gene_biotype:processed_transcript transcript_biotype:processed_transcript	ENSEMBL	3.46452	3.27367	1.0193	1.14144	0.316876	0.57733	up
TC20000709.hg.1	RNA5SP479	ENST00000364858	ncrna:rRNA chromosome:GRCh37:20:23361533:23361649:-1 gene:ENSG00000201728 gene_biotype:rRNA transcript_biotype:rRNA	ENSEMBL	5.1154	4.9246	2.07191	1.14139	0.080364	0.272532	up
TC12002614.hg.1		n409329	accn=NR_033684 class=lncRNA name= ref=RefGeneNoncode transcriptId=NR_033684 cpcScore=1.0555400 cnci=-0.3018298	NONCODE	4.94847	4.75779	3.75411	1.1413	0.017613	0.170693	up
TC19002111.hg.1		n383501	accn=NULL class=lncRNA name= ref=UCSCGeneNoncode transcriptId=uc002odz.1 cpcScore=5.5311700 cnci=-0.2056257	NONCODE	1.77558	1.58496	3.43426	1.14125	0.022478	0.170693	up
TC05001800.hg.1	LOC340073	NR_037895	"Homo sapiens uncharacterized LOC340073 (LOC340073), non-coding RNA."	RefSeq	1.8093	1.61879	2.3399	1.14116	0.060631	0.272532	up
TC07001313.hg.1		ENST00000362403	ncrna:misc_RNA chromosome:GRCh37:7:40167720:40167831:-1 gene:ENSG00000199273 gene_biotype:misc_RNA transcript_biotype:misc_RNA	ENSEMBL	2.37478	2.18437	1.57184	1.14109	0.160017	0.272532	up
TC05003248.hg.1		n342694	accn=BC045187 class=mRNAlike lncRNA name=Human lncRNA ref=JounralRNA transcriptId=5196 cpcScore=-0.6383490 cnci=-0.1463489	NONCODE	2.17304	1.9827	1.56595	1.14103	0.161391	0.272532	up
TC11002994.hg.1		n386646	accn=NULL class=lncRNA name= ref=UCSCGeneNoncode transcriptId=uc010qxa.1 cpcScore=-0.6687480 cnci=-0.1613237	NONCODE	2.07693	1.88674	0.940624	1.14091	0.490528	0.57733	up
TC10001211.hg.1		ENST00000452578	cdna:known chromosome:GRCh37:10:44787706:44789157:-1 gene:ENSG00000229116 gene_biotype:antisense transcript_biotype:antisense	ENSEMBL	1.83313	1.643	1.46496	1.14087	0.183622	0.272532	up
TC09000786.hg.1		ENST00000454160	[retired] cdna:known chromosome:GRCh37:9:137519676:137521252:1 gene:ENSG00000225565 gene_biotype:antisense transcript_biotype:antisense	ENSEMBL	2.42994	2.23993	1.80999	1.14077	0.117439	0.272532	up
TC04002436.hg.1		TCONS_00008415-XLOC_003867	linc-JAKMIP1 chr4:-:6305742-6309206	Rinn lincRNA	2.60406	2.41427	1.59856	1.1406	0.154618	0.272532	up
TC07002274.hg.1		n341228	accn=AK130653 class=mRNAlike lncRNA name=Human lncRNA ref=JounralRNA transcriptId=3696 cpcScore=-1.2657100 cnci=-0.4589647	NONCODE	1.84185	1.65233	1.84127	1.14038	0.112481	0.272532	up
TC10000299.hg.1		ENST00000430188	cdna:known chromosome:GRCh37:10:46951553:46953608:1 gene:ENSG00000231187 gene_biotype:antisense transcript_biotype:antisense	ENSEMBL	2.26676	2.07742	2.80918	1.14024	0.038	0.170693	up
TC07002119.hg.1		n406473	accn=NR_023385 class=lncRNA name= ref=RefGeneNoncode transcriptId=NR_023385 cpcScore=2.3699000 cnci=-0.1886347	NONCODE	4.02659	3.8373	2.35398	1.1402	0.059547	0.272532	up
TC22000278.hg.1		ENST00000516333	ncrna:miRNA chromosome:GRCh37:22:37534064:37534123:1 gene:ENSG00000252142 gene_biotype:miRNA transcript_biotype:miRNA	ENSEMBL	4.89342	4.70423	0.955488	1.14012	0.484069	0.57733	up
TC03001895.hg.1		ENST00000438359	cdna:pseudogene chromosome:GRCh37:3:149699965:149701095:-1 gene:ENSG00000224831 gene_biotype:pseudogene transcript_biotype:processed_pseudogene	ENSEMBL	6.70585	6.51686	2.01525	1.13997	0.085379	0.272532	up
TC01005293.hg.1		n380423	accn=NULL class=lncRNA name= ref=EnsemblNoncode transcriptId=ENST00000535991 cpcScore=-1.4332400 cnci=-0.1791463	NONCODE	2.2937	2.10496	1.7935	1.13977	0.1201	0.272532	up
TC14000726.hg.1	MIR1193	NR_036132	"Homo sapiens microRNA 1193 (MIR1193), microRNA."	RefSeq	1.85957	1.67102	1.88232	1.13962	0.106335	0.272532	up
TC13001654.hg.1		n341400	accn=AK097488 class=mRNAlike lncRNA name=Human lncRNA ref=JounralRNA transcriptId=3870 cpcScore=4.2182400 cnci=-0.2387594	NONCODE	2.10962	1.92111	0.983546	1.13958	0.470825	0.57733	up
TC06003465.hg.1		n407268	accn=NR_026737 class=lncRNA name= ref=RefGeneNoncode transcriptId=NR_026737 cpcScore=1.3809800 cnci=-0.1360590	NONCODE	1.88732	1.69889	3.59327	1.13952	0.019805	0.170693	up
TC12000750.hg.1		ENST00000552238	cdna:putative chromosome:GRCh37:12:97379434:97579387:1 gene:ENSG00000258131 gene_biotype:processed_transcript transcript_biotype:processed_transcript	ENSEMBL	2.74023	2.55191	1.25208	1.13944	0.23782	0.272532	up
TC03001446.hg.1	LINC00696	NR_027331	"Homo sapiens long intergenic non-protein coding RNA 696 (LINC00696), non-coding RNA."	RefSeq	1.83474	1.64644	7.32639	1.13942	0.002485	0.102237	up
TC16000785.hg.1	MIR3178	NR_036139	"Homo sapiens microRNA 3178 (MIR3178), microRNA."	RefSeq	3.34364	3.15543	0.651232	1.13935	0.627801	0.57733	up
TC6_mann_hap4000200.hg.1	HCG18	NR_024052	"Homo sapiens HLA complex group 18 (non-protein coding) (HCG18), transcript variant 1, non-coding RNA."	RefSeq	3.0032	2.815	7.63885	1.13935	0.002212	0.102237	up
TC08002216.hg.1		n386465	accn=NULL class=lncRNA name= ref=UCSCGeneNoncode transcriptId=uc010lru.2 cpcScore=0.2254140 cnci=-0.1546362	NONCODE	1.84856	1.6604	2.27702	1.13931	0.064638	0.272532	up
TC19002576.hg.1		n325512	accn=NULL class=mRNAlike lncRNA name=vega lncRNA ref=GENCODE transcriptId=OTTHUMT00000139382 cpcScore=0.5183790 cnci=-0.1126191	NONCODE	2.89529	2.70713	2.0189	1.13931	0.085118	0.272532	up
TC11001360.hg.1		ENST00000527398	cdna:putative chromosome:GRCh37:11:6629897:6631366:-1 gene:ENSG00000254641 gene_biotype:processed_transcript transcript_biotype:processed_transcript	ENSEMBL	2.26501	2.07699	1.57285	1.1392	0.159814	0.272532	up
TC10000866.hg.1	MIR4681	NR_039829	"Homo sapiens microRNA 4681 (MIR4681), microRNA."	RefSeq	2.0846	1.89663	1.08427	1.13915	0.292326	0.57733	up
TC09001344.hg.1		ENST00000428958	cdna:known chromosome:GRCh37:9:95857221:95857811:-1 gene:ENSG00000223446 gene_biotype:antisense transcript_biotype:antisense	ENSEMBL	2.0279	1.83994	3.49254	1.13915	0.021538	0.170693	up
TC12002329.hg.1		n344593	accn=NULL class=lincRNA name=Human lincRNA ref=Scripture Reconstruction LincRNAs By Luo transcriptId=linc_luo_141 cpcScore=-1.2929500 cnci=-0.1897497	NONCODE	2.48151	2.29355	3.84379	1.13915	0.016517	0.170693	up
TC06002732.hg.1		n410476	accn=NR_037625 class=lncRNA name= ref=RefGeneNoncode transcriptId=NR_037625 cpcScore=11.0607000 cnci=-0.1548134	NONCODE	7.77543	7.58752	3.59699	1.13911	0.019718	0.170693	up
TC09001956.hg.1		TCONS_00015989-XLOC_007368	linc-ANKRD20A1-11 chr9:+:47162726-47164029	Rinn lincRNA	1.89755	1.70965	2.05428	1.13911	0.081952	0.272532	up
TC10002402.hg.1		TCONS_00018406-XLOC_008691	linc-ADARB2-7 chr10:-:3094707-3096209	Rinn lincRNA	1.89159	1.70376	2.41289	1.13905	0.056155	0.272532	up
TC14001550.hg.1		ENST00000557610	cdna:known chromosome:GRCh37:14:104603487:104604235:-1 gene:ENSG00000258748 gene_biotype:antisense transcript_biotype:antisense	ENSEMBL	2.3537	2.1659	2.12878	1.13902	0.075707	0.272532	up
TC04002523.hg.1		n339952	accn=BC034402 class=mRNAlike lncRNA name=Human lncRNA ref=JounralRNA transcriptId=2402 cpcScore=9.7729900 cnci=-0.1347462	NONCODE	6.28214	6.09439	2.27041	1.13899	0.065038	0.272532	up
TC09002863.hg.1		n342881	accn=BC032104 class=mRNAlike lncRNA name=Human lncRNA ref=JounralRNA transcriptId=5387 cpcScore=0.1275940 cnci=-0.1256676	NONCODE	2.363	2.17525	3.67859	1.13898	0.018512	0.170693	up
TC07002476.hg.1		n341278	accn=BX648200 class=mRNAlike lncRNA name=Human lncRNA ref=JounralRNA transcriptId=3747 cpcScore=-0.3710460 cnci=-0.1448838	NONCODE	4.45864	4.27092	0.993833	1.13896	0.466413	0.57733	up
TC15001081.hg.1		ENST00000391302	ncrna:snoRNA chromosome:GRCh37:15:26254087:26254221:-1 gene:ENSG00000212604 gene_biotype:snoRNA transcript_biotype:snoRNA	ENSEMBL	2.21089	2.02343	1.64069	1.13876	0.14726	0.272532	up
TC01000994.hg.1		ENST00000422022	havana:lincRNA chromosome:GRCh37:1:113392698:113420489:1 gene:ENSG00000224167 gene_biotype:lincRNA transcript_biotype:lincRNA	ENSEMBL	3.61764	3.43033	1.55023	1.13864	0.164899	0.272532	up
TC01005397.hg.1		n335601	accn=CR597056 class=mRNAlike lncRNA name=NULL ref=H-invitational v7.5 transcriptId=HIT000276251 cpcScore=-1.0581700 cnci=-0.3610636	NONCODE	4.84033	4.65304	2.7389	1.13862	0.040546	0.170693	up
TC01002599.hg.1		ENST00000428791	cdna:known chromosome:GRCh37:1:45224796:45241482:-1 gene:ENSG00000225721 gene_biotype:antisense transcript_biotype:antisense	ENSEMBL	1.90707	1.72002	1.86499	1.13843	0.108805	0.272532	up
TC05002996.hg.1		TCONS_00010331-XLOC_004820	linc-MOCS2-1 chr5:-:52799690-52811661	Rinn lincRNA	1.79852	1.61151	2.08791	1.1384	0.078966	0.272532	up
TC02002873.hg.1		ENST00000437095	havana:lincRNA chromosome:GRCh37:2:233285371:233286171:-1 gene:ENSG00000237087 gene_biotype:lincRNA transcript_biotype:lincRNA	ENSEMBL	2.67173	2.48474	1.98035	1.13839	0.09156	0.272532	up
TC17002812.hg.1		n383242	accn=NULL class=lncRNA name= ref=UCSCGeneNoncode transcriptId=uc002jxg.1 cpcScore=2.7885800 cnci=-0.1503144	NONCODE	2.84201	2.65518	1.17535	1.13826	0.261635	0.57733	up
TC11000555.hg.1		ENST00000538101	cdna:known chromosome:GRCh37:11:62313471:62315171:1 gene:ENSG00000257058 gene_biotype:antisense transcript_biotype:antisense	ENSEMBL	3.34011	3.15338	1.06055	1.13818	0.301018	0.57733	up
TC15002166.hg.1		TCONS_l2_00008597-XLOC_l2_004636	linc-TYRO3 chr15:+:41849135-41849865	Broad TUCP	4.03789	3.85123	1.12304	1.13813	0.279308	0.57733	up
TC13001706.hg.1		n409618	accn=NR_034002 class=lncRNA name= ref=RefGeneNoncode transcriptId=NR_034002 cpcScore=-1.0632900 cnci=-0.2077764	NONCODE	3.88682	3.70016	2.2496	1.13813	0.066436	0.272532	up
TC02003729.hg.1		n335018	accn=AJ504733 class=mRNAlike lncRNA name=NULL ref=H-invitational v7.5 transcriptId=HIT000248306 cpcScore=-1.2775700 cnci=-0.0415779	NONCODE	2.4262	2.23954	2.04977	1.13812	0.082294	0.272532	up
TC11003057.hg.1		n405455	accn=NR_002207 class=lncRNA name= ref=RefGeneNoncode transcriptId=NR_002207 cpcScore=4.9501300 cnci=-0.2858646	NONCODE	7.47341	7.28688	2.66483	1.13802	0.043822	0.272532	up
TC11002700.hg.1		TCONS_00019312-XLOC_009145	linc-C11orf66 chr11:+:61236175-61241062	Rinn lincRNA	2.48852	2.30221	1.22223	1.13785	0.246808	0.57733	up
TC07002723.hg.1		n324174	accn=NULL class=mRNAlike lncRNA name=vega lncRNA ref=GENCODE transcriptId=OTTHUMT00000327123 cpcScore=-1.1339600 cnci=-0.2250616	NONCODE	2.14476	1.95864	1.87696	1.1377	0.107077	0.272532	up
TC22001145.hg.1		n324651	accn=NULL class=mRNAlike lncRNA name=vega lncRNA ref=GENCODE transcriptId=OTTHUMT00000317991 cpcScore=0.1037740 cnci=-0.1618656	NONCODE	1.82642	1.64039	1.41075	1.13763	0.196272	0.272532	up
TC19001373.hg.1	RNA5-8SP4	ENST00000365096	ncrna:rRNA chromosome:GRCh37:19:24187160:24187309:-1 gene:ENSG00000201966 gene_biotype:rRNA transcript_biotype:rRNA	ENSEMBL	1.88877	1.70285	1.52113	1.13755	0.171121	0.272532	up
TC10000388.hg.1	JMJD1C-AS1	NR_027182	"Homo sapiens JMJD1C antisense RNA 1 (JMJD1C-AS1), non-coding RNA."	RefSeq	2.34149	2.1558	1.87807	1.13736	0.106955	0.272532	up
TC22000120.hg.1		ENST00000385100	ncrna:miRNA chromosome:GRCh37:22:23101185:23101279:1 gene:ENSG00000207835 gene_biotype:miRNA transcript_biotype:miRNA	ENSEMBL	3.02421	2.8386	0.911955	1.1373	0.503279	0.57733	up
TC6_ssto_hap7000175.hg.1	DAXX	OTTHUMT00000276433	cdna:all chromosome:VEGA52:6-SSTO:4714386:4714635:-1 Gene:OTTHUMG00000140159	Havana transcript	3.03983	2.85428	1.07113	1.13725	0.29697	0.57733	up
TC09001273.hg.1	SPATA31B1	ENST00000376458	cdna:pseudogene chromosome:GRCh37:9:84675876:84677001:-1 gene:ENSG00000231649 gene_biotype:pseudogene transcript_biotype:unprocessed_pseudogene	ENSEMBL	2.0158	1.83029	2.2719	1.13722	0.064957	0.272532	up
TC01001121.hg.1	FAM108A2	OTTHUMT00000101755	cdna:all chromosome:VEGA52:1:147618673:147621845:1 Gene:OTTHUMG00000043430	Havana transcript	3.80224	3.61682	1.28292	1.13715	0.229326	0.272532	up
TC13000874.hg.1	COL4A2-AS1	ENST00000417970	cdna:known chromosome:GRCh37:13:111154922:111160526:-1 gene:ENSG00000232814 gene_biotype:antisense transcript_biotype:antisense	ENSEMBL	2.78845	2.60304	1.476	1.13714	0.180903	0.272532	up
TC0X002250.hg.1		n337870	accn=AF108756 class=mRNAlike lncRNA name=Human lncRNA ref=JounralRNA transcriptId=253 cpcScore=1.5245600 cnci=-0.1527517	NONCODE	2.16376	1.97842	2.55599	1.13708	0.048977	0.272532	up
TC19002512.hg.1		n335733	accn=X00199 class=mRNAlike lncRNA name=NULL ref=H-invitational v7.5 transcriptId=HIT000320855 cpcScore=-0.6374730 cnci=-0.0486948	NONCODE	3.00858	2.82344	1.65591	1.13692	0.144355	0.272532	up
TC11000847.hg.1		ENST00000527440	havana:lincRNA chromosome:GRCh37:11:78902603:78904205:1 gene:ENSG00000254885 gene_biotype:lincRNA transcript_biotype:lincRNA	ENSEMBL	3.34686	3.16176	1.16833	1.13689	0.264087	0.57733	up
TC10002807.hg.1		n409240	accn=NR_033406 class=lncRNA name= ref=RefGeneNoncode transcriptId=NR_033406 cpcScore=7.6946700 cnci=-0.1574739	NONCODE	3.03307	2.84827	3.17507	1.13665	0.027604	0.170693	up
TC05001124.hg.1		ENST00000559410	cdna:known chromosome:GRCh37:5:3596325:3600302:-1 gene:ENSG00000259603 gene_biotype:antisense transcript_biotype:antisense	ENSEMBL	3.54053	3.35584	1.11987	1.13657	0.28034	0.57733	up
TC03001737.hg.1	LOC100506907	ENST00000505467	cdna:known chromosome:GRCh37:3:126111876:126113431:-1 gene:ENSG00000249833 gene_biotype:antisense transcript_biotype:antisense	ENSEMBL	1.79023	1.60558	3.623	1.13654	0.019393	0.170693	up
TC15002348.hg.1		n334453	accn=U13192 class=mRNAlike lncRNA name=NULL ref=H-invitational v7.5 transcriptId=HIT000218119 cpcScore=2.0441100 cnci=-1.0000000	NONCODE	2.27236	2.08773	1.38062	1.13653	0.203633	0.272532	up
TC19002477.hg.1		n409745	accn=NR_034146 class=lncRNA name= ref=RefGeneNoncode transcriptId=NR_034146 cpcScore=6.2105800 cnci=-0.1217792	NONCODE	4.26311	4.0785	2.76906	1.13651	0.03949	0.170693	up
TC17002102.hg.1		n346312	accn=NULL class=lincRNA name=Human lincRNA ref=Scripture Reconstruction LincRNAs By Luo transcriptId=linc_luo_1862 cpcScore=-1.7080100 cnci=-0.2460797	NONCODE	8.25106	8.0665	1.36649	1.13647	0.207245	0.272532	up
TC07001028.hg.1	LOC100128822	NR_027387	"Homo sapiens uncharacterized LOC100128822 (LOC100128822), non-coding RNA."	RefSeq	2.59969	2.41518	1.83431	1.13644	0.113496	0.272532	up
TC01005481.hg.1		TCONS_00001494-XLOC_000833	linc-FAF1-1 chr1:-:51442716-51443912	Rinn lincRNA	2.48004	2.29555	2.70262	1.13641	0.042233	0.170693	up
TC03002702.hg.1		n344775	accn=NULL class=lincRNA name=Human lincRNA ref=Scripture Reconstruction LincRNAs By Luo transcriptId=linc_luo_324 cpcScore=-1.3561800 cnci=-0.3444551	NONCODE	6.23734	6.05285	2.41403	1.13641	0.056097	0.272532	up
TC01000112.hg.1		ENST00000412639	havana:lincRNA chromosome:GRCh37:1:9242271:9243855:1 gene:ENSG00000234546 gene_biotype:lincRNA transcript_biotype:lincRNA	ENSEMBL	3.20189	3.01747	1.99247	1.13636	0.089264	0.272532	up
TC04002614.hg.1		n409674	accn=NR_034075 class=lncRNA name= ref=RefGeneNoncode transcriptId=NR_034075 cpcScore=3.4368100 cnci=-0.3033780	NONCODE	4.72614	4.54177	1.37171	1.13632	0.206045	0.272532	up
TC17001993.hg.1		TCONS_00025799-XLOC_012069	linc-FAM57A-1 chr17:+:623630-624327	Rinn lincRNA	1.9065	1.72215	1.14599	1.13631	0.271208	0.57733	up
TC11002498.hg.1		n334591	accn=U78550 class=mRNAlike lncRNA name=NULL ref=H-invitational v7.5 transcriptId=HIT000221430 cpcScore=1.1638400 cnci=-0.1102298	NONCODE	2.86945	2.68514	0.904995	1.13627	0.50623	0.57733	up
TC6_qbl_hap6000206.hg.1		TCONS_l2_00031131-XLOC_l2_016032	linc-SHH-4 chr6_qbl_hap6:-:1548085-1587044	Broad TUCP	3.92501	3.74072	4.11815	1.13626	0.013797	0.124493	up
TC09002296.hg.1		n378999	accn=NULL class=lncRNA name= ref=EnsemblNoncode transcriptId=ENST00000454968 cpcScore=0.0018949 cnci=-0.1637140	NONCODE	2.19695	2.01268	6.76721	1.13624	0.003186	0.102237	up
TC01001933.hg.1		ENST00000425104	cdna:known chromosome:GRCh37:1:234492752:234501574:1 gene:ENSG00000236358 gene_biotype:antisense transcript_biotype:antisense	ENSEMBL	2.32519	2.14095	1.67304	1.13621	0.141195	0.272532	up
TC17002841.hg.1		n340925	accn=AK126901 class=mRNAlike lncRNA name=Human lncRNA ref=JounralRNA transcriptId=3390 cpcScore=0.2835690 cnci=-0.2370843	NONCODE	3.22172	3.03758	1.69995	1.13614	0.136324	0.272532	up
TC13000966.hg.1		n333994	accn=M16797 class=mRNAlike lncRNA name=NULL ref=H-invitational v7.5 transcriptId=HIT000194481 cpcScore=1.2729900 cnci=-1.0000000	NONCODE	2.22947	2.04535	1.61332	1.13612	0.152015	0.272532	up
TC05002453.hg.1		n334128	accn=M62627 class=mRNAlike lncRNA name=NULL ref=H-invitational v7.5 transcriptId=HIT000196023 cpcScore=-1.2329300 cnci=-0.2185139	NONCODE	1.95628	1.77219	1.64542	1.1361	0.146321	0.272532	up
TC03002799.hg.1		n384213	accn=NULL class=lncRNA name= ref=UCSCGeneNoncode transcriptId=uc003bus.2 cpcScore=1.1801400 cnci=-0.1853374	NONCODE	2.24672	2.06268	2.44695	1.13606	0.054398	0.272532	up
TC02002411.hg.1		ENST00000536526	cdna:pseudogene chromosome:GRCh37:2:149627593:149627904:-1 gene:ENSG00000228848 gene_biotype:pseudogene transcript_biotype:processed_pseudogene	ENSEMBL	2.10719	1.92322	1.47723	1.136	0.180671	0.272532	up
TC03002917.hg.1		n339369	accn=AX746575 class=mRNAlike lncRNA name=Human lncRNA ref=JounralRNA transcriptId=1801 cpcScore=1.0278300 cnci=-0.1936019	NONCODE	1.91961	1.73571	1.81146	1.13595	0.117213	0.272532	up
TC15002557.hg.1		n337789	accn=BC034806 class=mRNAlike lncRNA name=Human lncRNA ref=JounralRNA transcriptId=171 cpcScore=-1.1225600 cnci=-0.3449678	NONCODE	1.92608	1.7424	3.32052	1.13578	0.024432	0.170693	up
TC12002201.hg.1		n381821	accn=NULL class=lncRNA name= ref=UCSCGeneNoncode transcriptId=uc001qoa.2 cpcScore=1.3440100 cnci=-0.1767696	NONCODE	4.70953	4.52587	1.47825	1.13576	0.180404	0.272532	up
TC12002135.hg.1		ENST00000536673	havana:lincRNA chromosome:GRCh37:12:131474706:131478512:-1 gene:ENSG00000256151 gene_biotype:lincRNA transcript_biotype:lincRNA	ENSEMBL	2.08122	1.89761	1.28225	1.13573	0.229465	0.272532	up
TC01005542.hg.1		TCONS_00000543-XLOC_000863	linc-JAK1-4 chr1:-:65532309-65533420	Rinn lincRNA	4.62423	4.44077	2.19266	1.1356	0.07064	0.272532	up
TC21000814.hg.1		n344714	accn=NULL class=lincRNA name=Human lincRNA ref=Scripture Reconstruction LincRNAs By Luo transcriptId=linc_luo_263 cpcScore=-1.7269000 cnci=-0.1171459	NONCODE	2.23246	2.04921	2.33897	1.13544	0.060707	0.272532	up
TC0Y000066.hg.1		ENST00000516630	ncrna:miRNA chromosome:GRCh37:Y:20444739:20444833:1 gene:ENSG00000252439 gene_biotype:miRNA transcript_biotype:miRNA	ENSEMBL	2.08814	1.9049	2.17473	1.13543	0.072133	0.272532	up
TC0Y000171.hg.1		ENST00000516229	ncrna:miRNA chromosome:GRCh37:Y:19734941:19735035:-1 gene:ENSG00000252038 gene_biotype:miRNA transcript_biotype:miRNA	ENSEMBL	2.08814	1.9049	2.17473	1.13543	0.072133	0.272532	up
TC01005880.hg.1		n326356	accn=NULL class=mRNAlike lncRNA name=vega lncRNA ref=GENCODE transcriptId=OTTHUMT00000102153 cpcScore=-1.0459300 cnci=-0.2163884	NONCODE	2.69813	2.51493	1.48962	1.1354	0.177853	0.272532	up
TC19000869.hg.1	MIR935	NR_030632	"Homo sapiens microRNA 935 (MIR935), microRNA."	RefSeq	2.82225	2.63906	4.46296	1.13539	0.010974	0.124493	up
TC03002807.hg.1		n339249	accn=AK094210 class=mRNAlike lncRNA name=Human lncRNA ref=JounralRNA transcriptId=1681 cpcScore=-0.9249210 cnci=-0.2387337	NONCODE	2.50857	2.32549	2.2016	1.13531	0.069932	0.272532	up
TC09002343.hg.1		TCONS_00015774-XLOC_007606	linc-KIAA0649-3 chr9:+:138244529-138246066	Rinn lincRNA	1.81015	1.62709	1.56455	1.13529	0.161745	0.272532	up
TC19002381.hg.1		n410746	accn=NR_038198 class=lncRNA name= ref=RefGeneNoncode transcriptId=NR_038198 cpcScore=7.4972100 cnci=-0.1327391	NONCODE	3.23285	3.04979	1.62852	1.13529	0.149307	0.272532	up
TC16000895.hg.1	MIR3180-4	NR_037466	"Homo sapiens microRNA 3180-4 (MIR3180-4), microRNA."	RefSeq	5.26485	5.08194	0.811079	1.13518	0.548681	0.57733	up
TC16000016.hg.1	MIR3176	NR_036137	"Homo sapiens microRNA 3176 (MIR3176), microRNA."	RefSeq	2.77284	2.59004	1.11003	1.13508	0.283924	0.57733	up
TC08002573.hg.1		n341640	accn=BX648457 class=mRNAlike lncRNA name=Human lncRNA ref=JounralRNA transcriptId=4111 cpcScore=2.3178300 cnci=-0.1666732	NONCODE	2.3156	2.1328	1.78896	1.13508	0.121016	0.272532	up
TC12002863.hg.1		n334571	accn=U65474 class=mRNAlike lncRNA name=NULL ref=H-invitational v7.5 transcriptId=HIT000220880 cpcScore=0.6260560 cnci=-0.0509629	NONCODE	5.26609	5.08334	1.50308	1.13504	0.174977	0.272532	up
TC17002184.hg.1		n340640	accn=AK097047 class=mRNAlike lncRNA name=Human lncRNA ref=JounralRNA transcriptId=3102 cpcScore=3.5102100 cnci=-0.1371729	NONCODE	3.0148	2.83205	0.824632	1.13504	0.542395	0.57733	up
TC11000776.hg.1		ENST00000536855	cdna:known chromosome:GRCh37:11:73116342:73121727:1 gene:ENSG00000256448 gene_biotype:antisense transcript_biotype:antisense	ENSEMBL	2.32605	2.14345	1.81125	1.13492	0.117253	0.272532	up
TC01003552.hg.1	SCARNA3	NR_002998	"Homo sapiens small Cajal body-specific RNA 3 (SCARNA3), guide RNA."	RefSeq	1.8552	1.67262	0.81221	1.13491	0.547997	0.57733	up
TC07002099.hg.1		n324263	accn=NULL class=mRNAlike lncRNA name=vega lncRNA ref=GENCODE transcriptId=OTTHUMT00000324911 cpcScore=-1.1837300 cnci=-1.0000000	NONCODE	4.39682	4.2144	3.39455	1.13479	0.023133	0.170693	up
TC02003373.hg.1		n346347	accn=NULL class=lincRNA name=Human lincRNA ref=Scripture Reconstruction LincRNAs By Luo transcriptId=linc_luo_1897 cpcScore=-1.3136800 cnci=-0.1618503	NONCODE	3.48453	3.30214	2.35418	1.13476	0.059518	0.272532	up
TC08002093.hg.1		n341603	accn=AK093407 class=mRNAlike lncRNA name=Human lncRNA ref=JounralRNA transcriptId=4074 cpcScore=-1.0081200 cnci=-0.2307940	NONCODE	2.34988	2.16751	5.95545	1.13474	0.004723	0.102237	up
TC16001702.hg.1		n386165	accn=NULL class=lncRNA name= ref=UCSCGeneNoncode transcriptId=uc010cic.1 cpcScore=1.2025100 cnci=-0.0983789	NONCODE	2.50302	2.32074	1.00675	1.13468	0.321289	0.57733	up
TC13000932.hg.1		n325801	accn=NULL class=mRNAlike lncRNA name=vega lncRNA ref=GENCODE transcriptId=OTTHUMT00000106493 cpcScore=-1.1680800 cnci=-0.1175033	NONCODE	3.18132	2.9991	1.51412	1.13463	0.172431	0.272532	up
TC03002653.hg.1		TCONS_00007041-XLOC_002916	linc-SEC62 chr3:+:169683928-169684501	Rinn lincRNA	2.06212	1.87992	2.45566	1.13461	0.05387	0.272532	up
TC08002305.hg.1		n341489	accn=AK058085 class=mRNAlike lncRNA name=Human lncRNA ref=JounralRNA transcriptId=3959 cpcScore=3.1453200 cnci=-0.2071708	NONCODE	1.92702	1.74496	3.41302	1.1345	0.022808	0.170693	up
TC09001983.hg.1		TCONS_00015553-XLOC_007387	linc-CBWD3-4 chr9:+:69651360-69664949	Rinn lincRNA	1.91841	1.73652	2.75444	1.13437	0.040035	0.170693	up
TC05000378.hg.1		ENST00000512650	cdna:known chromosome:GRCh37:5:76369706:76370345:1 gene:ENSG00000250615 gene_biotype:antisense transcript_biotype:antisense	ENSEMBL	1.76686	1.58496	1.76736	1.13437	0.124452	0.272532	up
TC17002696.hg.1		n406660	accn=NR_024193 class=lncRNA name= ref=RefGeneNoncode transcriptId=NR_024193 cpcScore=3.2867000 cnci=-0.0905421	NONCODE	1.87161	1.68973	1.18348	1.13436	0.259188	0.57733	up
TC0X000324.hg.1	SNORA11	NR_002953	"Homo sapiens small nucleolar RNA, H/ACA box 11 (SNORA11), small nucleolar RNA."	RefSeq	2.15442	1.97254	1.41679	1.13436	0.194836	0.272532	up
TC22001076.hg.1		n337399	accn=DQ656053 class=mRNAlike lncRNA name=NULL ref=H-invitational v7.5 transcriptId=HIT000393166 cpcScore=0.6116380 cnci=-0.1179924	NONCODE	2.35527	2.17341	1.55598	1.13434	0.163496	0.272532	up
TC01001759.hg.1	LINC00467	NR_026761	"Homo sapiens long intergenic non-protein coding RNA 467 (LINC00467), non-coding RNA."	RefSeq	2.63953	2.4578	2.44342	1.13424	0.054595	0.272532	up
TC19002346.hg.1		TCONS_l2_00012876-XLOC_l2_006926	linc-CACNA1A-2 chr19:-:13710594-13734962	Broad TUCP	2.45431	2.27258	1.49769	1.13424	0.176264	0.272532	up
TC05003381.hg.1		TCONS_00010580-XLOC_005105	linc-ADAMTS2-1 chr5:-:178804600-178805760	Rinn lincRNA	1.87671	1.69512	2.32668	1.13413	0.061455	0.272532	up
TC16001624.hg.1		n407110	accn=NR_024612 class=lncRNA name= ref=RefGeneNoncode transcriptId=NR_024612 cpcScore=-1.1026400 cnci=-0.1520776	NONCODE	3.42684	3.24526	3.00842	1.13413	0.032109	0.170693	up
TC10002164.hg.1		n386635	accn=NULL class=lncRNA name= ref=UCSCGeneNoncode transcriptId=uc010qlu.1 cpcScore=5.5741900 cnci=-0.1966001	NONCODE	1.80367	1.62214	2.91853	1.13408	0.034643	0.170693	up
TC11002955.hg.1		n407015	accn=NR_024515 class=lncRNA name= ref=RefGeneNoncode transcriptId=NR_024515 cpcScore=14.5988000 cnci=-0.1655781	NONCODE	8.55612	8.37461	2.19655	1.13407	0.07039	0.272532	up
TC11002813.hg.1		n409073	accn=NR_033149 class=lncRNA name= ref=RefGeneNoncode transcriptId=NR_033149 cpcScore=4.2871400 cnci=-0.3231960	NONCODE	4.04908	3.86759	2.94709	1.13405	0.033819	0.170693	up
TC14000623.hg.1		ENST00000557733	cdna:known chromosome:GRCh37:14:99978838:99979913:1 gene:ENSG00000258749 gene_biotype:antisense transcript_biotype:antisense	ENSEMBL	2.23422	2.05274	1.10645	1.13404	0.285159	0.57733	up
TC11001168.hg.1		ENST00000532357	havana:lincRNA chromosome:GRCh37:11:126030609:126045930:1 gene:ENSG00000254833 gene_biotype:lincRNA transcript_biotype:lincRNA	ENSEMBL	2.07514	1.89369	1.0088	1.13402	0.320518	0.57733	up
TC01004356.hg.1		TCONS_00000191-XLOC_000170	linc-DMBX1 chr1:+:46921494-46948147	Rinn lincRNA	1.79575	1.61441	2.21405	1.13393	0.069138	0.272532	up
TC13000805.hg.1	DNAJC3-AS1	ENST00000499499	cdna:known chromosome:GRCh37:13:96325089:96329179:-1 gene:ENSG00000247400 gene_biotype:processed_transcript transcript_biotype:processed_transcript	ENSEMBL	1.82261	1.64129	1.44526	1.13392	0.188229	0.272532	up
TC16001785.hg.1		n345819	accn=NULL class=lincRNA name=Human lincRNA ref=Scripture Reconstruction LincRNAs By Luo transcriptId=linc_luo_1368 cpcScore=-1.1189800 cnci=-0.1234535	NONCODE	3.67686	3.49554	1.20355	1.13392	0.252786	0.57733	up
TC11003140.hg.1		n341024	accn=AF086320 class=mRNAlike lncRNA name=Human lncRNA ref=JounralRNA transcriptId=3490 cpcScore=-0.8233630 cnci=-0.0451043	NONCODE	2.24467	2.06335	2.32189	1.13392	0.061739	0.272532	up
TC07000317.hg.1		ENST00000420449	cdna:known chromosome:GRCh37:7:50934444:51088749:1 gene:ENSG00000228204 gene_biotype:antisense transcript_biotype:antisense	ENSEMBL	1.76623	1.58496	5.84214	1.13388	0.004961	0.102237	up
TC07001093.hg.1		ENST00000428925	[retired] cdna:putative chromosome:GRCh37:7:1881252:1881812:-1 gene:ENSG00000227990 gene_biotype:antisense transcript_biotype:antisense	ENSEMBL	2.08137	1.90011	1.28441	1.13387	0.228833	0.272532	up
TC07003277.hg.1		n407410	accn=NR_026865 class=lncRNA name= ref=RefGeneNoncode transcriptId=NR_026865 cpcScore=3.6914200 cnci=-0.2341382	NONCODE	1.89986	1.71868	1.63441	1.13381	0.148316	0.272532	up
TC14002170.hg.1		TCONS_00022887-XLOC_011141	linc-ANKRD9-1 chr14:-:103039844-103041292	Rinn lincRNA	1.85569	1.67451	1.37874	1.13381	0.204137	0.272532	up
TC14001506.hg.1		ENST00000554537	cdna:known chromosome:GRCh37:14:100673744:100704892:-1 gene:ENSG00000258982 gene_biotype:antisense transcript_biotype:antisense	ENSEMBL	4.54001	4.35883	1.4779	1.13381	0.180456	0.272532	up
TC17002836.hg.1		TCONS_00025784-XLOC_012592	linc-SECTM1-2 chr17:-:80311629-80315022	Rinn lincRNA	2.03483	1.85366	1.59533	1.1338	0.155245	0.272532	up
TC02003705.hg.1		n378222	accn=NULL class=lncRNA name= ref=EnsemblNoncode transcriptId=ENST00000426615 cpcScore=-1.0740000 cnci=-0.1834863	NONCODE	3.133	2.95183	1.45263	1.1338	0.186487	0.272532	up
TC08002255.hg.1		n380223	accn=NULL class=lncRNA name= ref=EnsemblNoncode transcriptId=ENST00000523884 cpcScore=0.0075805 cnci=-0.1319608	NONCODE	1.87363	1.69254	1.53953	1.13374	0.167282	0.272532	up
TC20000989.hg.1	GNAS-AS1	ENST00000443966	cdna:known chromosome:GRCh37:20:57414837:57415899:-1 gene:ENSG00000235590 gene_biotype:antisense transcript_biotype:antisense	ENSEMBL	2.00424	1.8234	1.43715	1.13355	0.190117	0.272532	up
TC11002714.hg.1		n341046	accn=BC029297 class=mRNAlike lncRNA name=Human lncRNA ref=JounralRNA transcriptId=3512 cpcScore=3.7115200 cnci=-0.0746067	NONCODE	5.00167	4.82086	3.59635	1.13352	0.019741	0.170693	up
TC01005218.hg.1		TCONS_00000455-XLOC_000677	linc-C1orf86 chr1:-:2143961-2152175	Rinn lincRNA	2.47332	2.29253	1.82812	1.13351	0.11465	0.272532	up
TC15002287.hg.1		n338026	accn=BC010081 class=mRNAlike lncRNA name=Human lncRNA ref=JounralRNA transcriptId=413 cpcScore=-1.0351500 cnci=-0.1976197	NONCODE	2.26504	2.08439	2.11593	1.1334	0.076676	0.272532	up
TC17001759.hg.1	LOC645638	NR_030732	"Homo sapiens WDNM1-like pseudogene (LOC645638), non-coding RNA."	RefSeq	1.76647	1.58588	1.46885	1.13335	0.182613	0.272532	up
TC13001372.hg.1		TCONS_00021614-XLOC_010538	linc-SHISA2 chr13:-:26626413-26627523	Rinn lincRNA	2.41309	2.2325	1.99761	1.13335	0.088035	0.272532	up
TC11002118.hg.1		ENST00000533437	cdna:known chromosome:GRCh37:11:76470960:76479267:-1 gene:ENSG00000254632 gene_biotype:antisense transcript_biotype:antisense	ENSEMBL	1.85252	1.67208	2.05906	1.13323	0.081517	0.272532	up
TC20001238.hg.1		n405916	accn=NR_003189 class=lncRNA name= ref=RefGeneNoncode transcriptId=NR_003189 cpcScore=2.8926100 cnci=-0.2047565	NONCODE	4.30257	4.12216	1.52342	1.13321	0.17068	0.272532	up
TC16000971.hg.1	FLJ45256	ENST00000414816	ensembl_havana_transcript:lincRNA chromosome:GRCh37:16:24672743:24682383:-1 gene:ENSG00000224310 gene_biotype:lincRNA transcript_biotype:lincRNA	ENSEMBL	1.76566	1.5853	1.96047	1.13316	0.094952	0.272532	up
TC03002694.hg.1		TCONS_00007049-XLOC_002948	linc-CHRD chr3:+:184096017-184097565	Rinn lincRNA	2.06302	1.88267	1.35346	1.13316	0.210342	0.272532	up
TC15001682.hg.1	FBXO22-AS1	NR_003136	"Homo sapiens FBXO22 antisense RNA 1 (FBXO22-AS1), non-coding RNA."	RefSeq	1.80502	1.62471	2.60699	1.13313	0.04646	0.272532	up
TC22001077.hg.1		n409244	accn=NR_033411 class=lncRNA name= ref=RefGeneNoncode transcriptId=NR_033411 cpcScore=10.8076000 cnci=-0.2513982	NONCODE	2.08142	1.90121	1.73395	1.13305	0.130601	0.272532	up
TC08000812.hg.1		ENST00000510610	cdna:known chromosome:GRCh37:8:143866790:143893536:1 gene:ENSG00000253715 gene_biotype:antisense transcript_biotype:antisense	ENSEMBL	1.95201	1.77183	1.96049	1.13303	0.094941	0.272532	up
TC10001764.hg.1		ENST00000449936	[retired] havana:lincRNA chromosome:GRCh37:10:132001138:132001392:-1 gene:ENSG00000237364 gene_biotype:lincRNA transcript_biotype:lincRNA	ENSEMBL	5.50784	5.32769	2.18643	1.133	0.071144	0.272532	up
TC12002364.hg.1		n386041	accn=NULL class=lncRNA name= ref=UCSCGeneNoncode transcriptId=uc009zme.1 cpcScore=4.7317000 cnci=-0.0836506	NONCODE	1.89206	1.71192	1.7659	1.13299	0.124745	0.272532	up
TC07003160.hg.1		n337006	accn=DQ067456 class=mRNAlike lncRNA name=NULL ref=H-invitational v7.5 transcriptId=HIT000341049 cpcScore=-1.0145000 cnci=-1.0000000	NONCODE	3.36487	3.18494	2.80121	1.13282	0.03829	0.170693	up
TC02004712.hg.1		n339026	accn=BC047481 class=mRNAlike lncRNA name=Human lncRNA ref=JounralRNA transcriptId=1455 cpcScore=-0.7932640 cnci=-0.2530441	NONCODE	2.1725	1.9926	3.23181	1.13281	0.026281	0.170693	up
TC19001533.hg.1	LOC100507646	ENST00000378432	ensembl_havana_transcript:sense_intronic chromosome:GRCh37:19:40779396:40781386:-1 gene:ENSG00000205041 gene_biotype:sense_intronic transcript_biotype:sense_intronic	ENSEMBL	2.21043	2.03057	1.60663	1.13278	0.153337	0.272532	up
TC12002349.hg.1		n336260	accn=Y08267 class=mRNAlike lncRNA name=NULL ref=H-invitational v7.5 transcriptId=HIT000325431 cpcScore=0.9383220 cnci=-0.1457252	NONCODE	2.13588	1.95615	1.05336	1.13267	0.303743	0.57733	up
TC12002174.hg.1		n342413	accn=BC019241 class=mRNAlike lncRNA name=Human lncRNA ref=JounralRNA transcriptId=4905 cpcScore=0.0661077 cnci=-0.1435215	NONCODE	2.26512	2.08543	1.25626	1.13264	0.236707	0.272532	up
TC11003196.hg.1		TCONS_00019171-XLOC_009463	linc-TRMT112-1 chr11:-:64161813-64163303	Rinn lincRNA	1.76463	1.58496	2.29081	1.13262	0.0636	0.272532	up
TC11002531.hg.1		n407556	accn=NR_027014 class=lncRNA name= ref=RefGeneNoncode transcriptId=NR_027014 cpcScore=3.9757600 cnci=-0.1643032	NONCODE	4.12824	3.94858	1.76758	1.13262	0.124403	0.272532	up
TC12000518.hg.1		ENST00000391081	ncrna:snoRNA chromosome:GRCh37:12:57255159:57255292:1 gene:ENSG00000212383 gene_biotype:snoRNA transcript_biotype:snoRNA	ENSEMBL	2.26376	2.08413	3.97991	1.1326	0.015044	0.124493	up
TC15002247.hg.1		n407949	accn=NR_027654 class=lncRNA name= ref=RefGeneNoncode transcriptId=NR_027654 cpcScore=4.7152200 cnci=-0.1147486	NONCODE	1.85543	1.67586	1.07779	1.13255	0.294581	0.57733	up
TC15002163.hg.1		TCONS_00023380-XLOC_011224	linc-CHAC1 chr15:+:41244054-41245400	Rinn lincRNA	1.83499	1.65542	1.44113	1.13255	0.1892	0.272532	up
TC20001498.hg.1		n325027	accn=NULL class=mRNAlike lncRNA name=vega lncRNA ref=GENCODE transcriptId=OTTHUMT00000078342 cpcScore=-0.8090170 cnci=-0.2132479	NONCODE	2.66027	2.4807	1.27573	1.13255	0.231384	0.272532	up
TC04002343.hg.1		TCONS_00008352-XLOC_003798	linc-ODZ3-2 chr4:+:179057814-179062306	Rinn lincRNA	1.89926	1.71984	2.2131	1.13243	0.069213	0.272532	up
TC03002345.hg.1		n407234	accn=NR_026702 class=lncRNA name= ref=RefGeneNoncode transcriptId=NR_026702 cpcScore=3.9476400 cnci=-0.1685031	NONCODE	2.26092	2.08156	2.30603	1.13238	0.062684	0.272532	up
TC03000663.hg.1		ENST00000479610	havana:lincRNA chromosome:GRCh37:3:127208396:127209630:1 gene:ENSG00000240562 gene_biotype:lincRNA transcript_biotype:lincRNA	ENSEMBL	2.05717	1.87792	1.89864	1.1323	0.103836	0.272532	up
TC08001900.hg.1		TCONS_l2_00027739-XLOC_l2_014191	linc-KIAA0146-4 chr8:+:47609251-47610282	Broad TUCP	1.76414	1.58496	2.08961	1.13224	0.078786	0.272532	up
TC02003932.hg.1		n342479	accn=AK123550 class=mRNAlike lncRNA name=Human lncRNA ref=JounralRNA transcriptId=4973 cpcScore=-1.0089200 cnci=-0.1743431	NONCODE	2.59982	2.42068	1.54698	1.13221	0.165647	0.272532	up
TC12003177.hg.1		n380658	accn=NULL class=lncRNA name= ref=EnsemblNoncode transcriptId=ENST00000544034 cpcScore=-0.9763480 cnci=-0.1285215	NONCODE	1.8779	1.69892	2.78482	1.13208	0.038864	0.170693	up
TC13001500.hg.1		n345199	accn=NULL class=lincRNA name=Human lincRNA ref=Scripture Reconstruction LincRNAs By Luo transcriptId=linc_luo_748 cpcScore=-1.3147600 cnci=-0.3148861	NONCODE	1.7668	1.58787	4.2003	1.13204	0.01309	0.124493	up
TC17002374.hg.1		n345696	accn=NULL class=lincRNA name=Human lincRNA ref=Scripture Reconstruction LincRNAs By Luo transcriptId=linc_luo_1245 cpcScore=-1.3090300 cnci=-0.2565575	NONCODE	6.8527	6.67381	2.45905	1.13202	0.05365	0.272532	up
TC17002633.hg.1		n335150	accn=AY295765 class=mRNAlike lncRNA name=NULL ref=H-invitational v7.5 transcriptId=HIT000251482 cpcScore=1.4969500 cnci=-1.0000000	NONCODE	4.57126	4.39251	1.62522	1.1319	0.14991	0.272532	up
TC05002690.hg.1		TCONS_00010140-XLOC_004603	linc-NDST1-2 chr5:+:149810791-149821794	Rinn lincRNA	3.0686	2.88994	1.90806	1.13183	0.102659	0.272532	up
TC19002371.hg.1		n333523	accn=BC039402 class=mRNAlike lncRNA name=NULL ref=H-invitational v7.5 transcriptId=HIT000095669 cpcScore=0.5192000 cnci=-0.1885484	NONCODE	3.72061	3.542	0.698208	1.1318	0.604126	0.57733	up
TC01004136.hg.1		n405709	accn=NR_002946 class=lncRNA name= ref=RefGeneNoncode transcriptId=NR_002946 cpcScore=5.5281500 cnci=-0.0311496	NONCODE	2.89079	2.71223	5.72257	1.13176	0.005343	0.102237	up
TC07003182.hg.1		n341328	accn=BC050676 class=mRNAlike lncRNA name=Human lncRNA ref=JounralRNA transcriptId=3797 cpcScore=0.2905410 cnci=-0.3124563	NONCODE	4.76422	4.58566	3.86624	1.13175	0.016268	0.170693	up
TC01002666.hg.1		ENST00000452466	cdna:known chromosome:GRCh37:1:53676128:53679447:-1 gene:ENSG00000236723 gene_biotype:antisense transcript_biotype:antisense	ENSEMBL	2.09953	1.92114	3.00211	1.13163	0.032294	0.170693	up
TC09000854.hg.1	MIR602	NR_030333	"Homo sapiens microRNA 602 (MIR602), microRNA."	RefSeq	2.73165	2.55328	2.55314	1.1316	0.049093	0.272532	up
TC05002779.hg.1		n340774	accn=D83785 class=mRNAlike lncRNA name=Human lncRNA ref=JounralRNA transcriptId=3237 cpcScore=14.2619000 cnci=-0.1955349	NONCODE	3.87714	3.69882	2.70326	1.13157	0.042216	0.170693	up
TC01005919.hg.1		n407138	accn=NR_026550 class=lncRNA name= ref=RefGeneNoncode transcriptId=NR_026550 cpcScore=1.2633800 cnci=-0.3165515	NONCODE	5.14861	4.97032	2.45478	1.13154	0.053946	0.272532	up
TC17002257.hg.1		n383196	accn=NULL class=lncRNA name= ref=UCSCGeneNoncode transcriptId=uc002inz.1 cpcScore=-0.9442540 cnci=-0.1579843	NONCODE	2.22377	2.04553	0.777611	1.1315	0.564499	0.57733	up
TC11000732.hg.1	SHANK2-AS3	ENST00000307548	cdna:known chromosome:GRCh37:11:70708895:70711220:1 gene:ENSG00000171671 gene_biotype:antisense transcript_biotype:antisense	ENSEMBL	1.94003	1.76198	3.67046	1.13136	0.018691	0.170693	up
TC20000932.hg.1	LINC00651	ENST00000431460	havana:lincRNA chromosome:GRCh37:20:48657253:48658041:-1 gene:ENSG00000231265 gene_biotype:lincRNA transcript_biotype:lincRNA	ENSEMBL	2.00686	1.82884	1.6678	1.13133	0.142175	0.272532	up
TC06002278.hg.1	SNORA20	NR_002960	"Homo sapiens small nucleolar RNA, H/ACA box 20 (SNORA20), small nucleolar RNA."	RefSeq	6.44608	6.2681	0.756635	1.1313	0.575139	0.57733	up
TC02002360.hg.1	MIR663B	NR_031608	"Homo sapiens microRNA 663b (MIR663B), microRNA."	RefSeq	5.37094	5.19304	0.891096	1.13124	0.512011	0.57733	up
TC01001680.hg.1	LOC148709	NR_002929	"Homo sapiens actin pseudogene (LOC148709), non-coding RNA."	RefSeq	2.72025	2.54238	1.85264	1.13121	0.110602	0.272532	up
TC03001104.hg.1	NCBP2-AS2	NR_024388	"Homo sapiens uncharacterized LOC152217 (LOC152217), non-coding RNA."	RefSeq	3.47364	3.29578	0.899115	1.1312	0.508811	0.57733	up
TC17001293.hg.1	KRT18P55	NR_028334	"Homo sapiens keratin 18 pseudogene 55 (KRT18P55), non-coding RNA."	RefSeq	4.6006	4.42283	1.58074	1.13114	0.158318	0.272532	up
TC10000743.hg.1	KCNIP2-AS1	NR_045118	"Homo sapiens uncharacterized LOC100289509 (LOC100289509), non-coding RNA."	RefSeq	1.85908	1.68134	1.97225	1.13111	0.093161	0.272532	up
TC22001097.hg.1		n406526	accn=NR_024038 class=lncRNA name= ref=RefGeneNoncode transcriptId=NR_024038 cpcScore=3.9871400 cnci=-0.1009315	NONCODE	3.43367	3.25597	2.73525	1.13108	0.040731	0.170693	up
TC19002166.hg.1		n333099	accn=AF308155 class=mRNAlike lncRNA name=NULL ref=H-invitational v7.5 transcriptId=HIT000076908 cpcScore=-1.2523300 cnci=-0.3302489	NONCODE	1.99115	1.8135	1.43077	1.13104	0.19156	0.272532	up
TC06003224.hg.1		TCONS_00012024-XLOC_005552	linc-C6orf120-3 chr6:+:169563322-169596780	Rinn lincRNA	1.81157	1.63392	2.98373	1.13104	0.032828	0.170693	up
TC0X002119.hg.1		n409715	accn=NR_034116 class=lncRNA name= ref=RefGeneNoncode transcriptId=NR_034116 cpcScore=3.2269800 cnci=-0.1337652	NONCODE	1.97033	1.79268	3.13987	1.13104	0.028404	0.170693	up
TC21000502.hg.1		ENST00000424933	cdna:known chromosome:GRCh37:21:44560633:44561202:-1 gene:ENSG00000236663 gene_biotype:antisense transcript_biotype:antisense	ENSEMBL	2.07931	1.90169	1.18439	1.13102	0.258811	0.57733	up
TC16001388.hg.1		n406994	accn=NR_024492 class=lncRNA name= ref=RefGeneNoncode transcriptId=NR_024492 cpcScore=-0.2540380 cnci=-0.1999968	NONCODE	1.91362	1.73615	1.65827	1.1309	0.143851	0.272532	up
TC01005877.hg.1		n338295	accn=AL050219 class=mRNAlike lncRNA name=Human lncRNA ref=JounralRNA transcriptId=689 cpcScore=-1.2943400 cnci=-0.2132136	NONCODE	1.76489	1.58759	3.38693	1.13076	0.023289	0.170693	up
TC05002780.hg.1		n340775	accn=BC040901 class=mRNAlike lncRNA name=Human lncRNA ref=JounralRNA transcriptId=3238 cpcScore=-0.7943630 cnci=-0.2714802	NONCODE	2.71382	2.53654	2.30802	1.13075	0.062504	0.272532	up
TC16000510.hg.1		ENST00000517021	proj_ncrna:rRNA chromosome:GRCh37:HG1287_PATCH:144917438:144917547:-1 gene:ENSG00000252830 gene_biotype:rRNA transcript_biotype:rRNA	ENSEMBL	6.6719	6.49465	1.99679	1.13072	0.088325	0.272532	up
TC22001103.hg.1		n324667	accn=NULL class=mRNAlike lncRNA name=vega lncRNA ref=GENCODE transcriptId=OTTHUMT00000331463 cpcScore=0.7548950 cnci=-0.1935469	NONCODE	2.54916	2.37198	0.898489	1.13067	0.509054	0.57733	up
TC15002746.hg.1		TCONS_00023839-XLOC_011613	linc-LINS-2 chr15:-:101630820-101649239	Rinn lincRNA	1.78741	1.61026	3.11096	1.13065	0.029169	0.170693	up
TC03001497.hg.1	FLNB-AS1	ENST00000472922	cdna:known chromosome:GRCh37:3:58149700:58151041:-1 gene:ENSG00000244161 gene_biotype:antisense transcript_biotype:antisense	ENSEMBL	1.83212	1.65502	3.8056	1.13061	0.01694	0.170693	up
TC20001211.hg.1		n332825	accn=AF064848 class=mRNAlike lncRNA name=NULL ref=H-invitational v7.5 transcriptId=HIT000065459 cpcScore=-0.8022430 cnci=-1.0000000	NONCODE	2.85192	2.67491	1.59947	1.13054	0.154445	0.272532	up
TC16001003.hg.1	LOC388242	NR_002556	"Homo sapiens coiled-coil domain containing 101 pseudogene (LOC388242), non-coding RNA."	RefSeq	3.05857	2.88164	1.34958	1.13047	0.211258	0.272532	up
TC22000052.hg.1	MIR185	NR_029706	"Homo sapiens microRNA 185 (MIR185), microRNA."	RefSeq	2.23869	2.06183	0.680465	1.13042	0.612742	0.57733	up
TC13000094.hg.1		ENST00000408743	ncrna:miRNA chromosome:GRCh37:13:29796699:29796778:1 gene:ENSG00000221670 gene_biotype:miRNA transcript_biotype:miRNA	ENSEMBL	6.80787	6.63102	2.43528	1.13041	0.054995	0.272532	up
TC12002735.hg.1		n345168	accn=NULL class=lincRNA name=Human lincRNA ref=Scripture Reconstruction LincRNAs By Luo transcriptId=linc_luo_717 cpcScore=-1.2628100 cnci=-0.2951547	NONCODE	1.76899	1.59216	2.90087	1.1304	0.035147	0.170693	up
TC19000186.hg.1	MIR4748	NR_039903	"Homo sapiens microRNA 4748 (MIR4748), microRNA."	RefSeq	2.34837	2.17155	0.550943	1.13039	0.680926	0.57733	up
TC16001473.hg.1		n379362	accn=NULL class=lncRNA name= ref=EnsemblNoncode transcriptId=ENST00000499485 cpcScore=0.4476990 cnci=-0.1987622	NONCODE	2.5043	2.32766	0.663241	1.13026	0.621504	0.57733	up
TC06002769.hg.1		n324530	accn=NULL class=mRNAlike lncRNA name=vega lncRNA ref=GENCODE transcriptId=OTTHUMT00000040406 cpcScore=-1.0880300 cnci=-0.1670436	NONCODE	1.80163	1.62509	1.28299	1.13017	0.229297	0.272532	up
TC16001358.hg.1		ENST00000554623	cdna:known chromosome:GRCh37:16:89986235:89989070:-1 gene:ENSG00000259006 gene_biotype:processed_transcript transcript_biotype:processed_transcript	ENSEMBL	2.15146	1.97505	3.30016	1.13007	0.024832	0.170693	up
TC04001727.hg.1	PTGES3P3	ENST00000425338	cdna:pseudogene chromosome:GRCh37:4:170712371:170712853:-1 gene:ENSG00000229204 gene_biotype:pseudogene transcript_biotype:processed_pseudogene	ENSEMBL	2.98435	2.80804	1.48382	1.12999	0.179134	0.272532	up
TC11000553.hg.1		ENST00000459509	ncrna:miRNA chromosome:GRCh37:11:62231107:62231196:1 gene:ENSG00000238861 gene_biotype:miRNA transcript_biotype:miRNA	ENSEMBL	3.51698	3.34071	1.94396	1.12996	0.09733	0.272532	up
TC21000988.hg.1		n332574	accn=AK315410 class=mRNAlike lncRNA name=NULL ref=H-invitational v7.5 transcriptId=HIT000434276 cpcScore=0.9254000 cnci=-0.1230631	NONCODE	6.64144	6.46518	4.28069	1.12995	0.012359	0.124493	up
TC12001449.hg.1		ENST00000408244	[retired] ncrna:miRNA chromosome:GRCh37:12:48876841:48876921:-1 gene:ENSG00000221171 gene_biotype:miRNA transcript_biotype:miRNA	ENSEMBL	2.79034	2.61413	1.08308	1.12992	0.292865	0.57733	up
TC20000520.hg.1	LOC100505771	ENST00000411579	cdna:known chromosome:GRCh37:20:62258603:62260060:1 gene:ENSG00000232442 gene_biotype:antisense transcript_biotype:antisense	ENSEMBL	2.84971	2.67351	2.00302	1.12991	0.086411	0.272532	up
TC06000405.hg.1	LOC100294145	NR_037177	"Homo sapiens uncharacterized LOC100294145 (LOC100294145), transcript variant 1, non-coding RNA."	RefSeq	3.20404	3.02784	1.08205	1.1299	0.293201	0.57733	up
TC11000393.hg.1		ENST00000530049	havana:lincRNA chromosome:GRCh37:11:46259933:46260818:1 gene:ENSG00000254639 gene_biotype:lincRNA transcript_biotype:lincRNA	ENSEMBL	1.83762	1.66192	4.55087	1.12951	0.010359	0.124493	up
TC07001064.hg.1		ENST00000415652	cdna:known chromosome:GRCh37:7:158383321:158383812:1 gene:ENSG00000232715 gene_biotype:antisense transcript_biotype:antisense	ENSEMBL	2.06931	1.8937	1.22405	1.12944	0.246315	0.57733	up
TC09002837.hg.1		TCONS_00016892-XLOC_007883	linc-BRD3-5 chr9:-:137110233-137112139	Rinn lincRNA	1.7774	1.6018	1.83606	1.12943	0.11327	0.272532	up
TC12001057.hg.1		ENST00000537720	cdna:known chromosome:GRCh37:12:132906436:132908161:1 gene:ENSG00000255916 gene_biotype:antisense transcript_biotype:antisense	ENSEMBL	3.13507	2.95948	2.42335	1.12943	0.055575	0.272532	up
TC09000814.hg.1		ENST00000439501	cdna:known chromosome:GRCh37:9:139437333:139438287:1 gene:ENSG00000227512 gene_biotype:antisense transcript_biotype:antisense	ENSEMBL	2.50632	2.33083	1.18988	1.12935	0.256909	0.57733	up
TC19000694.hg.1	SNAR-C3	NR_024221	"Homo sapiens small ILF3/NF90-associated RNA C3 (SNAR-C3), small nuclear RNA."	RefSeq	4.76738	4.59198	1.43521	1.12928	0.190569	0.272532	up
TC05001517.hg.1	LOC728769	ENST00000421004	havana:lincRNA chromosome:GRCh37:5:77654625:77656331:-1 gene:ENSG00000245556 gene_biotype:lincRNA transcript_biotype:lincRNA	ENSEMBL	1.81702	1.64165	3.34939	1.12926	0.023916	0.170693	up
TC10000325.hg.1		ENST00000422966	cdna:known chromosome:GRCh37:10:50192609:50226942:1 gene:ENSG00000226576 gene_biotype:antisense transcript_biotype:antisense	ENSEMBL	1.76932	1.59397	3.00411	1.12924	0.032236	0.170693	up
TC07001850.hg.1		ENST00000469965	cdna:known chromosome:GRCh37:7:128490216:128502680:-1 gene:ENSG00000242902 gene_biotype:processed_transcript transcript_biotype:processed_transcript	ENSEMBL	1.83117	1.65595	1.70273	1.12914	0.135808	0.272532	up
TC20001189.hg.1		n339625	accn=AL080086 class=mRNAlike lncRNA name=Human lncRNA ref=JounralRNA transcriptId=2069 cpcScore=-0.4386800 cnci=-0.1238392	NONCODE	1.98287	1.80789	5.26388	1.12895	0.006584	0.124493	up
TC09000793.hg.1		ENST00000450850	havana:lincRNA chromosome:GRCh37:9:138244530:138246066:1 gene:ENSG00000235572 gene_biotype:lincRNA transcript_biotype:lincRNA	ENSEMBL	1.75991	1.58496	2.06968	1.12892	0.080532	0.272532	up
TC19002172.hg.1		n333545	accn=D16366 class=mRNAlike lncRNA name=NULL ref=H-invitational v7.5 transcriptId=HIT000100583 cpcScore=-1.1234600 cnci=-0.2712278	NONCODE	2.12897	1.95409	1.81205	1.12887	0.117079	0.272532	up
TC13000920.hg.1		TCONS_l2_00006703-XLOC_l2_003615	linc-MPHOSPH8-4 chr13:+:19956533-19957261	Broad TUCP	2.1161	1.94122	1.1758	1.12886	0.261472	0.57733	up
TC09001872.hg.1		TCONS_00015946-XLOC_007323	linc-PRSS3-4 chr9:+:33583982-33585615	Rinn lincRNA	1.75983	1.58496	1.36571	1.12886	0.207405	0.272532	up
TC21000435.hg.1		ENST00000430607	cdna:known chromosome:GRCh37:21:38071073:38073864:-1 gene:ENSG00000224269 gene_biotype:antisense transcript_biotype:antisense	ENSEMBL	3.59127	3.41649	2.36839	1.12879	0.05877	0.272532	up
TC01002184.hg.1	C1orf200	NR_027045	"Homo sapiens chromosome 1 open reading frame 200 (C1orf200), non-coding RNA."	RefSeq	2.13013	1.95542	1.70859	1.12874	0.134817	0.272532	up
TC17000940.hg.1	MAFG-AS1	NR_015454	"Homo sapiens MAFG antisense RNA 1 (head to head) (MAFG-AS1), non-coding RNA."	RefSeq	2.83119	2.65649	1.27273	1.12873	0.232138	0.272532	up
TC09002487.hg.1		n385513	accn=NULL class=lncRNA name= ref=UCSCGeneNoncode transcriptId=uc004aan.1 cpcScore=-0.3770680 cnci=-0.2985219	NONCODE	2.60575	2.43108	1.02728	1.12871	0.313873	0.57733	up
TC02002527.hg.1		ENST00000441212	cdna:known chromosome:GRCh37:2:173292502:173293331:-1 gene:ENSG00000226963 gene_biotype:antisense transcript_biotype:antisense	ENSEMBL	2.92659	2.75203	0.998997	1.12862	0.463009	0.57733	up
TC02003940.hg.1		n325092	accn=NULL class=mRNAlike lncRNA name=vega lncRNA ref=GENCODE transcriptId=OTTHUMT00000322463 cpcScore=-1.0644500 cnci=-0.1114127	NONCODE	2.45269	2.27816	2.13724	1.1286	0.074994	0.272532	up
TC10002031.hg.1		n325992	accn=NULL class=mRNAlike lncRNA name=vega lncRNA ref=GENCODE transcriptId=OTTHUMT00000047733 cpcScore=-0.7776270 cnci=-0.1326919	NONCODE	2.33064	2.15614	0.641999	1.12858	0.632294	0.57733	up
TC20001205.hg.1		n339669	accn=AF272982 class=mRNAlike lncRNA name=Human lncRNA ref=JounralRNA transcriptId=2113 cpcScore=-1.0384700 cnci=-0.1729653	NONCODE	2.58236	2.40793	0.779445	1.12852	0.563647	0.57733	up
TC07000502.hg.1	MAGI2-AS1	ENST00000428298	cdna:known chromosome:GRCh37:7:78569166:78570211:1 gene:ENSG00000251276 gene_biotype:antisense transcript_biotype:antisense	ENSEMBL	1.79123	1.61689	1.25618	1.12845	0.23673	0.272532	up
TC02003431.hg.1		n408210	accn=NR_028356 class=lncRNA name= ref=RefGeneNoncode transcriptId=NR_028356 cpcScore=2.5472700 cnci=-0.3303058	NONCODE	6.17663	6.00239	3.77946	1.12837	0.017224	0.170693	up
TC04001908.hg.1		n346533	accn=NULL class=lincRNA name=Human lincRNA ref=Scripture Reconstruction LincRNAs By Luo transcriptId=linc_luo_2083 cpcScore=-1.6303700 cnci=-0.1810964	NONCODE	7.16687	6.9928	2.00638	1.12824	0.086087	0.272532	up
TC03001243.hg.1	MIR4792	NR_039955	"Homo sapiens microRNA 4792 (MIR4792), microRNA."	RefSeq	6.18468	6.01069	2.00984	1.12818	0.085808	0.272532	up
TC12002223.hg.1		n341821	accn=AK056852 class=mRNAlike lncRNA name=Human lncRNA ref=JounralRNA transcriptId=4300 cpcScore=-1.0974600 cnci=-0.2440805	NONCODE	1.81221	1.63825	2.12319	1.12815	0.07605	0.272532	up
TC16001791.hg.1		TCONS_l2_00010025-XLOC_l2_005407	linc-XYLT1-2 chr16:-:18487031-18487427	Broad TUCP	3.00036	2.82644	0.850084	1.12812	0.530317	0.57733	up
TC02000577.hg.1		ENST00000417140	[retired] cdna:known chromosome:GRCh37:2:96455413:96465916:1 gene:ENSG00000237510 gene_biotype:pseudogene transcript_biotype:retained_intron	ENSEMBL	2.10549	1.93168	3.58625	1.12803	0.019996	0.170693	up
TC12002870.hg.1		n335649	accn=CR609392 class=mRNAlike lncRNA name=NULL ref=H-invitational v7.5 transcriptId=HIT000288587 cpcScore=-1.0266800 cnci=-1.0000000	NONCODE	5.60403	5.43035	2.20335	1.12793	0.069839	0.272532	up
TC20000284.hg.1	SNORA39	NR_002972	"Homo sapiens small nucleolar RNA, H/ACA box 39 (SNORA39), small nucleolar RNA."	RefSeq	2.07509	1.90156	3.12756	1.12781	0.028723	0.170693	up
TC15000404.hg.1		ENST00000559672	havana:lincRNA chromosome:GRCh37:15:51600434:51614193:1 gene:ENSG00000259306 gene_biotype:lincRNA transcript_biotype:lincRNA	ENSEMBL	1.89071	1.71721	2.7703	1.12779	0.039438	0.170693	up
TC06003228.hg.1		n407313	accn=NR_026780 class=lncRNA name= ref=RefGeneNoncode transcriptId=NR_026780 cpcScore=2.6464500 cnci=-0.1349457	NONCODE	2.04985	1.87645	2.03172	1.12771	0.083848	0.272532	up
TC06002497.hg.1		n411711	accn=NR_044996_7 class=lncRNA name= ref=RefGeneNoncode transcriptId=NR_044996_7 cpcScore=-1.0266600 cnci=-0.1497913	NONCODE	2.01017	1.83681	1.01145	1.12769	0.319573	0.57733	up
TC0X001698.hg.1		n408350	accn=NR_029427 class=lncRNA name= ref=RefGeneNoncode transcriptId=NR_029427 cpcScore=8.9318200 cnci=-0.0536732	NONCODE	4.45112	4.27778	4.52031	1.12767	0.010579	0.124493	up
TC13001346.hg.1		n333835	accn=L23206 class=mRNAlike lncRNA name=NULL ref=H-invitational v7.5 transcriptId=HIT000192531 cpcScore=-1.2049700 cnci=-1.0000000	NONCODE	2.82263	2.6493	1.76345	1.12766	0.12522	0.272532	up
TC11001210.hg.1		ENST00000532272	havana:lincRNA chromosome:GRCh37:11:133896882:133898013:1 gene:ENSG00000255406 gene_biotype:lincRNA transcript_biotype:lincRNA	ENSEMBL	1.93999	1.76673	1.72916	1.1276	0.131338	0.272532	up
TC0Y000013.hg.1	CD99P1	NR_033380	"Homo sapiens CD99 molecule pseudogene 1 (CD99P1), transcript variant 1, non-coding RNA."	RefSeq	2.49194	2.31868	2.63418	1.1276	0.045097	0.272532	up
TC19001926.hg.1		n337428	accn=DQ854815 class=mRNAlike lncRNA name=NULL ref=H-invitational v7.5 transcriptId=HIT000393895 cpcScore=0.7737880 cnci=-0.0055192	NONCODE	5.12405	4.95082	1.31507	1.12758	0.220506	0.272532	up
TC22000964.hg.1		n410467	accn=NR_037611 class=lncRNA name= ref=RefGeneNoncode transcriptId=NR_037611 cpcScore=6.6494100 cnci=-0.0834038	NONCODE	2.96775	2.79457	2.09411	1.12755	0.07845	0.272532	up
TC01005017.hg.1		n407178	accn=NR_026598 class=lncRNA name= ref=RefGeneNoncode transcriptId=NR_026598 cpcScore=3.5921400 cnci=-0.1175554	NONCODE	3.89532	3.72222	4.45967	1.12748	0.010997	0.124493	up
TC19001442.hg.1		ENST00000413796	cdna:known chromosome:GRCh37:19:35914964:35915554:-1 gene:ENSG00000233214 gene_biotype:antisense transcript_biotype:antisense	ENSEMBL	2.14053	1.96746	1.65724	1.12746	0.144083	0.272532	up
TC16000052.hg.1	SNORA78	NR_003020	"Homo sapiens small nucleolar RNA, H/ACA box 78 (SNORA78), small nucleolar RNA."	RefSeq	3.47464	3.30158	0.772099	1.12745	0.567259	0.57733	up
TC16000163.hg.1		ENST00000458885	ncrna:miRNA chromosome:GRCh37:16:11442584:11442653:1 gene:ENSG00000238774 gene_biotype:miRNA transcript_biotype:miRNA	ENSEMBL	4.60468	4.43163	0.773667	1.12744	0.566621	0.57733	up
TC06003597.hg.1		n334554	accn=U52701 class=mRNAlike lncRNA name=NULL ref=H-invitational v7.5 transcriptId=HIT000220268_03 cpcScore=1.0853000 cnci=-0.1336975	NONCODE	5.29316	5.12022	2.91723	1.12736	0.034678	0.170693	up
TC01004612.hg.1		n326483	accn=NULL class=mRNAlike lncRNA name=vega lncRNA ref=GENCODE transcriptId=OTTHUMT00000098111 cpcScore=-1.1087700 cnci=-0.2758818	NONCODE	5.9803	5.80738	3.22036	1.12734	0.026554	0.170693	up
TC15001197.hg.1	MIR1233-1	NR_036050	"Homo sapiens microRNA 1233-1 (MIR1233-1), microRNA."	RefSeq	7.66785	7.49499	1.94142	1.12729	0.097681	0.272532	up
TC15001198.hg.1	MIR1233-2	ENST00000408138	ncrna:miRNA chromosome:GRCh37:15:34820491:34820572:-1 gene:ENSG00000221065 gene_biotype:miRNA transcript_biotype:miRNA	ENSEMBL	7.66785	7.49499	1.94142	1.12729	0.097681	0.272532	up
TC15001648.hg.1	MIR4513	NR_039738	"Homo sapiens microRNA 4513 (MIR4513), microRNA."	RefSeq	2.45244	2.2796	0.837722	1.12728	0.536034	0.57733	up
TC01005598.hg.1		n406594	accn=NR_024113 class=lncRNA name= ref=RefGeneNoncode transcriptId=NR_024113 cpcScore=2.6246700 cnci=-0.3436937	NONCODE	3.46885	3.29603	1.30793	1.12725	0.222454	0.272532	up
TC22001370.hg.1		n408019	accn=NR_027779 class=lncRNA name= ref=RefGeneNoncode transcriptId=NR_027779 cpcScore=4.2225600 cnci=-0.1676984	NONCODE	3.80625	3.63345	3.31282	1.12724	0.024565	0.170693	up
TC12001052.hg.1	SNORA49	NR_002979	"Homo sapiens small nucleolar RNA, H/ACA box 49 (SNORA49), small nucleolar RNA."	RefSeq	6.79119	6.61849	1.78839	1.12716	0.121092	0.272532	up
TC0X002161.hg.1		n337218	accn=BC113041 class=mRNAlike lncRNA name=NULL ref=H-invitational v7.5 transcriptId=HIT000386744 cpcScore=1.4071300 cnci=-0.4833121	NONCODE	4.69054	4.51785	0.805977	1.12716	0.551226	0.57733	up
TC01005347.hg.1		n342233	accn=AK091825 class=mRNAlike lncRNA name=Human lncRNA ref=JounralRNA transcriptId=4723 cpcScore=0.1963600 cnci=-0.2012328	NONCODE	1.94238	1.7699	1.95052	1.127	0.09639	0.272532	up
TC18000865.hg.1		TCONS_00026454-XLOC_012788	linc-ABHD3-3 chr18:-:19928867-19929243	Rinn lincRNA	3.53303	3.3606	0.799781	1.12696	0.55416	0.57733	up
TC19002513.hg.1		TCONS_00027378-XLOC_013360	linc-CEACAM20-4 chr19:-:45456827-45457419	Rinn lincRNA	1.83938	1.66699	3.16428	1.12693	0.02783	0.170693	up
TC6_ssto_hap7000049.hg.1	HCG26	NR_002812	"Homo sapiens HLA complex group 26 (non-protein coding) (HCG26), non-coding RNA."	RefSeq	1.75735	1.58496	0.999998	1.12692	0.324046	0.57733	up
TC22001292.hg.1		TCONS_00029886-XLOC_014334	linc-XBP1 chr22:-:29227138-29227916	Rinn lincRNA	2.11759	1.94526	0.939354	1.12688	0.491067	0.57733	up
TC04001822.hg.1		ENST00000410795	ncrna:snRNA chromosome:GRCh37:4:186947610:186947740:-1 gene:ENSG00000222727 gene_biotype:snRNA transcript_biotype:snRNA	ENSEMBL	1.75744	1.58518	9.2424	1.12682	0.001319	0.102237	up
TC16001790.hg.1		n345929	accn=NULL class=lincRNA name=Human lincRNA ref=Scripture Reconstruction LincRNAs By Luo transcriptId=linc_luo_1478 cpcScore=-1.5713200 cnci=-0.1790401	NONCODE	4.97431	4.80208	1.67412	1.1268	0.141027	0.272532	up
TC06004034.hg.1		n324284	accn=NULL class=mRNAlike lncRNA name=vega lncRNA ref=GENCODE transcriptId=OTTHUMT00000043250 cpcScore=-1.0658300 cnci=-0.1944258	NONCODE	2.29802	2.12581	1.14989	1.12679	0.269961	0.57733	up
TC22000117.hg.1		ENST00000385099	ncrna:miRNA chromosome:GRCh37:22:23006898:23006993:1 gene:ENSG00000207834 gene_biotype:miRNA transcript_biotype:miRNA	ENSEMBL	3.23735	3.06524	0.612554	1.12671	0.648101	0.57733	up
TC07003159.hg.1		n385273	accn=NULL class=lncRNA name= ref=UCSCGeneNoncode transcriptId=uc003vmn.2 cpcScore=0.2492200 cnci=-0.2253600	NONCODE	1.94444	1.77245	0.810196	1.12661	0.549133	0.57733	up
TC11003169.hg.1		n332923	accn=AF086469 class=mRNAlike lncRNA name=NULL ref=H-invitational v7.5 transcriptId=HIT000067348 cpcScore=0.2463160 cnci=-0.1253030	NONCODE	5.75198	5.58	1.91027	1.12661	0.102386	0.272532	up
TC05001850.hg.1		ENST00000506892	havana:lincRNA chromosome:GRCh37:5:139152113:139154991:-1 gene:ENSG00000251387 gene_biotype:lincRNA transcript_biotype:lincRNA	ENSEMBL	1.89378	1.72188	1.35738	1.12654	0.209362	0.272532	up
TC02000182.hg.1	MIR4263	NR_036230	"Homo sapiens microRNA 4263 (MIR4263), microRNA."	RefSeq	2.54573	2.37391	0.892144	1.12647	0.511687	0.57733	up
TC02000875.hg.1	MIR3679	NR_037450	"Homo sapiens microRNA 3679 (MIR3679), microRNA."	RefSeq	3.42489	3.25308	1.5755	1.12647	0.159379	0.272532	up
TC17002209.hg.1		TCONS_l2_00010777-XLOC_l2_005787	linc-HSD17B1 chr17:+:40697485-40700225	Broad TUCP	1.78645	1.61466	1.07067	1.12645	0.297156	0.57733	up
TC17002568.hg.1		n408190	accn=NR_028334 class=lncRNA name= ref=RefGeneNoncode transcriptId=NR_028334 cpcScore=5.9791600 cnci=-0.1560733	NONCODE	2.87819	2.70663	1.75265	1.12627	0.127273	0.272532	up
TC05003386.hg.1		n334247	accn=S66407 class=mRNAlike lncRNA name=NULL ref=H-invitational v7.5 transcriptId=HIT000216124 cpcScore=-0.1539420 cnci=-0.0607321	NONCODE	2.72205	2.55057	4.10154	1.12621	0.01396	0.124493	up
TC10002262.hg.1		n411113	accn=NR_038937 class=lncRNA name= ref=RefGeneNoncode transcriptId=NR_038937 cpcScore=-0.0346566 cnci=-0.1924355	NONCODE	3.21725	3.04582	1.39615	1.12617	0.199771	0.272532	up
TC01005296.hg.1		n342227	accn=AL035288 class=mRNAlike lncRNA name=Human lncRNA ref=JounralRNA transcriptId=4717 cpcScore=5.6287900 cnci=-0.0353657	NONCODE	3.25567	3.08432	11.1851	1.12611	0.000757	0.102237	up
TC10002905.hg.1		TCONS_00018647-XLOC_008998	linc-TCERG1L-2 chr10:-:133454226-133455011	Rinn lincRNA	1.97998	1.80881	1.75615	1.12597	0.12656	0.272532	up
TC07002095.hg.1		TCONS_00013289-XLOC_005957	linc-HEATR2-3 chr7:+:465455-468067	Rinn lincRNA	2.29307	2.12197	1.34686	1.12592	0.211832	0.272532	up
TC0X000023.hg.1	PRKX-AS1	ENST00000414074	cdna:known chromosome:GRCh37:X:3577528:3586233:1 gene:ENSG00000236188 gene_biotype:antisense transcript_biotype:antisense	ENSEMBL	1.75605	1.58496	1.8584	1.1259	0.109759	0.272532	up
TC12001748.hg.1		ENST00000552856	cdna:known chromosome:GRCh37:12:75956982:76377795:-1 gene:ENSG00000258077 gene_biotype:processed_transcript transcript_biotype:processed_transcript	ENSEMBL	2.63223	2.46116	1.22169	1.1259	0.246976	0.57733	up
TC12001035.hg.1		ENST00000443685	havana:lincRNA chromosome:GRCh37:12:131142718:131145196:1 gene:ENSG00000256343 gene_biotype:lincRNA transcript_biotype:lincRNA	ENSEMBL	2.46815	2.29711	2.19992	1.12588	0.070071	0.272532	up
TC15002113.hg.1		TCONS_00023896-XLOC_011198	linc-ARHGAP11B-2 chr15:+:30240228-30241270	Rinn lincRNA	2.21435	2.0434	0.865966	1.1258	0.523202	0.57733	up
TC22001411.hg.1		n407540	accn=NR_026997 class=lncRNA name= ref=RefGeneNoncode transcriptId=NR_026997 cpcScore=3.4288000 cnci=-0.1746026	NONCODE	2.03384	1.86293	1.74762	1.12578	0.128183	0.272532	up
TC08002503.hg.1		n341598	accn=AK125888 class=mRNAlike lncRNA name=Human lncRNA ref=JounralRNA transcriptId=4069 cpcScore=-0.9005200 cnci=-0.2820388	NONCODE	1.81102	1.64016	3.3927	1.12573	0.023156	0.170693	up
TC11003133.hg.1		TCONS_00019625-XLOC_009426	linc-ALX4-2 chr11:-:44540874-44542479	Rinn lincRNA	2.35574	2.1849	1.54673	1.12572	0.165693	0.272532	up
TC14002210.hg.1		ENST00000497872	havana:lincRNA chromosome:GRCh37:14:106170301:106170939:-1 gene:ENSG00000253701 gene_biotype:lincRNA transcript_biotype:lincRNA	ENSEMBL	1.80515	1.63436	1.88421	1.12568	0.106027	0.272532	up
TC03001818.hg.1	RNA5SP142	ENST00000364455	ncrna:rRNA chromosome:GRCh37:3:137236976:137237097:-1 gene:ENSG00000201325 gene_biotype:rRNA transcript_biotype:rRNA	ENSEMBL	1.98866	1.81801	1.88697	1.12556	0.105465	0.272532	up
TC11001074.hg.1	MIR4492	NR_039713	"Homo sapiens microRNA 4492 (MIR4492), microRNA."	RefSeq	3.33343	3.16281	1.74845	1.12554	0.128062	0.272532	up
TC02002553.hg.1	HOXD-AS1	NR_033979	"Homo sapiens HOXD cluster antisense RNA 1 (HOXD-AS1), non-coding RNA."	RefSeq	2.24466	2.07405	2.85916	1.12553	0.0364	0.170693	up
TC19001996.hg.1		TCONS_00027488-XLOC_012975	linc-NACC1 chr19:+:13227693-13228971	Rinn lincRNA	3.41432	3.24383	0.999817	1.12544	0.453383	0.57733	up
TC16001348.hg.1	LOC100506183	ENST00000537498	havana:lincRNA chromosome:GRCh37:16:89112580:89119373:-1 gene:ENSG00000256982 gene_biotype:lincRNA transcript_biotype:lincRNA	ENSEMBL	2.16524	1.99479	1.09414	1.12541	0.288905	0.57733	up
TC04002458.hg.1		n342576	accn=BC040874 class=mRNAlike lncRNA name=Human lncRNA ref=JounralRNA transcriptId=5075 cpcScore=-0.8681600 cnci=-0.3065858	NONCODE	3.22785	3.05742	2.1887	1.12539	0.070935	0.272532	up
TC01004368.hg.1		TCONS_00000195-XLOC_000180	linc-SLC5A9-3 chr1:+:48283737-48285909	Rinn lincRNA	2.09584	1.92549	2.04211	1.12533	0.082932	0.272532	up
TC06000944.hg.1		ENST00000450059	havana:lincRNA chromosome:GRCh37:6:121711036:121712027:1 gene:ENSG00000234024 gene_biotype:lincRNA transcript_biotype:lincRNA	ENSEMBL	2.14988	1.97957	3.10735	1.1253	0.029262	0.170693	up
TC03000283.hg.1		ENST00000421275	cdna:known chromosome:GRCh37:3:48701209:48706607:1 gene:ENSG00000228350 gene_biotype:antisense transcript_biotype:antisense	ENSEMBL	3.29281	3.12259	1.14931	1.12523	0.270135	0.57733	up
TC02003704.hg.1		n383773	accn=NULL class=lncRNA name= ref=UCSCGeneNoncode transcriptId=uc002ukr.2 cpcScore=1.1846900 cnci=-0.1594905	NONCODE	2.28647	2.1165	1.38353	1.12503	0.202798	0.272532	up
TC19002350.hg.1		TCONS_l2_00012880-XLOC_l2_006930	linc-PALM3 chr19:-:14192336-14196579	Broad TUCP	1.94018	1.77048	1.89402	1.12483	0.104502	0.272532	up
TC08000826.hg.1		ENST00000529247	cdna:known chromosome:GRCh37:8:144661806:144662840:1 gene:ENSG00000254741 gene_biotype:antisense transcript_biotype:antisense	ENSEMBL	6.69831	6.52866	2.58115	1.12478	0.047759	0.272532	up
TC16000775.hg.1	MIR3180-5	NR_037467	"Homo sapiens microRNA 3180-5 (MIR3180-5), microRNA."	RefSeq	5.28243	5.1128	0.999539	1.12477	0.460231	0.57733	up
TC15000453.hg.1		ENST00000458787	ncrna:snoRNA chromosome:GRCh37:15:59682407:59682516:1 gene:ENSG00000238767 gene_biotype:snoRNA transcript_biotype:snoRNA	ENSEMBL	2.5927	2.42319	1.97612	1.12468	0.09243	0.272532	up
TC06004043.hg.1		n342188	accn=BC015835 class=mRNAlike lncRNA name=Human lncRNA ref=JounralRNA transcriptId=4678 cpcScore=-1.1571200 cnci=-0.3474295	NONCODE	2.20922	2.03978	0.608477	1.12463	0.650252	0.57733	up
TC06004035.hg.1		TCONS_00012836-XLOC_005944	linc-TCTE3-2 chr6:-:170453079-170454248	Rinn lincRNA	2.20829	2.03885	0.684776	1.12462	0.610655	0.57733	up
TC11000877.hg.1	LOC100506368	NR_038905	"Homo sapiens uncharacterized LOC100506368 (LOC100506368), non-coding RNA."	RefSeq	2.13956	1.97018	1.78956	1.12458	0.120929	0.272532	up
TC21001031.hg.1		n378133	accn=NULL class=lncRNA name= ref=EnsemblNoncode transcriptId=ENST00000423310 cpcScore=-0.8647090 cnci=-0.1418057	NONCODE	3.091	2.92167	2.75978	1.12453	0.039873	0.170693	up
TC09000259.hg.1	FAM27C	NR_027421	"Homo sapiens family with sequence similarity 27, member C (FAM27C), non-coding RNA."	RefSeq	2.54003	2.37079	3.76869	1.12446	0.017381	0.170693	up
TC14000881.hg.1	SNORD126	NR_003693	"Homo sapiens small nucleolar RNA, C/D box 126 (SNORD126), small nucleolar RNA."	RefSeq	1.93239	1.76317	1.44941	1.12445	0.187304	0.272532	up
TC16001961.hg.1		n339288	accn=BX648396 class=mRNAlike lncRNA name=Human lncRNA ref=JounralRNA transcriptId=1720 cpcScore=0.2615530 cnci=-0.1945056	NONCODE	7.69398	7.52484	7.12106	1.12439	0.002717	0.102237	up
TC05000436.hg.1	LOC100505949	ENST00000511000	cdna:known chromosome:GRCh37:5:87988468:87988676:1 gene:ENSG00000250555 gene_biotype:antisense transcript_biotype:antisense	ENSEMBL	1.79785	1.6288	1.02749	1.12431	0.313699	0.57733	up
TC20000161.hg.1	RNU1-23P	ENST00000363361	ncrna:snRNA chromosome:GRCh37:20:24217891:24218034:1 gene:ENSG00000200231 gene_biotype:snRNA transcript_biotype:snRNA	ENSEMBL	1.75389	1.58496	0.999998	1.12422	0.324104	0.57733	up
TC17000787.hg.1	MIR634	NR_030364	"Homo sapiens microRNA 634 (MIR634), microRNA."	RefSeq	2.4017	2.23286	0.775832	1.12415	0.565398	0.57733	up
TC01004582.hg.1		n406943	accn=NR_024438 class=lncRNA name= ref=RefGeneNoncode transcriptId=NR_024438 cpcScore=6.9732400 cnci=-0.1883503	NONCODE	2.1996	2.03085	1.08693	1.12408	0.291328	0.57733	up
TC12000015.hg.1	LINC00942	NR_028415	"Homo sapiens uncharacterized LOC100292680 (LOC100292680), non-coding RNA."	RefSeq	1.80494	1.63621	1.65036	1.12407	0.145428	0.272532	up
TC09002246.hg.1		TCONS_00015748-XLOC_007558	linc-LHX2-1 chr9:+:126772808-126773393	Rinn lincRNA	2.31925	2.15056	0.920497	1.12403	0.4994	0.57733	up
TC10000996.hg.1		ENST00000442008	cdna:known chromosome:GRCh37:10:5566939:5567705:-1 gene:ENSG00000256462 gene_biotype:antisense transcript_biotype:antisense	ENSEMBL	4.80419	4.63554	1.26104	1.124	0.235275	0.272532	up
TC07001034.hg.1	LOC202781	NR_028090	"Homo sapiens uncharacterized LOC202781 (LOC202781), non-coding RNA."	RefSeq	3.02342	2.85484	1.02232	1.12395	0.315682	0.57733	up
TC0X001576.hg.1		TCONS_00016961-XLOC_007917	linc-CD99-4 chrX:+:1886239-1887669	Rinn lincRNA	1.80461	1.63621	1.96948	1.12382	0.093572	0.272532	up
TC11002866.hg.1		n333104	accn=AF317200 class=mRNAlike lncRNA name=NULL ref=H-invitational v7.5 transcriptId=HIT000077184 cpcScore=1.2161500 cnci=-0.0722941	NONCODE	4.57166	4.4033	1.50873	1.12378	0.173516	0.272532	up
TC04000523.hg.1	FLJ20021	NR_033874	"Homo sapiens uncharacterized LOC90024 (FLJ20021), non-coding RNA."	RefSeq	3.70152	3.53326	2.34144	1.1237	0.060515	0.272532	up
TC09002496.hg.1		n385519	accn=NULL class=lncRNA name= ref=UCSCGeneNoncode transcriptId=uc004abd.1 cpcScore=1.9204600 cnci=-0.2513759	NONCODE	1.98441	1.81619	1.30569	1.12367	0.223098	0.272532	up
TC16001398.hg.1		n337227	accn=BC113944 class=mRNAlike lncRNA name=NULL ref=H-invitational v7.5 transcriptId=HIT000387223 cpcScore=-1.0234100 cnci=-0.1012054	NONCODE	2.29812	2.12995	1.11204	1.12363	0.283182	0.57733	up
TC12001593.hg.1		ENST00000548595	cdna:known chromosome:GRCh37:12:56498398:56507689:-1 gene:ENSG00000257553 gene_biotype:antisense transcript_biotype:antisense	ENSEMBL	2.42705	2.25895	2.47201	1.12358	0.052943	0.272532	up
TC01002387.hg.1		ENST00000407889	cdna:known chromosome:GRCh37:1:26496438:26498156:-1 gene:ENSG00000236782 gene_biotype:antisense transcript_biotype:antisense	ENSEMBL	1.75849	1.59039	3.76162	1.12358	0.017514	0.170693	up
TC04002701.hg.1		n335648	accn=CR608990 class=mRNAlike lncRNA name=NULL ref=H-invitational v7.5 transcriptId=HIT000288185 cpcScore=-1.4203400 cnci=-0.4516572	NONCODE	7.64217	7.4741	1.58849	1.12356	0.15659	0.272532	up
TC09001161.hg.1	FAM27B	NR_027422	"Homo sapiens family with sequence similarity 27, member B (FAM27B), non-coding RNA."	RefSeq	2.53443	2.36637	2.99804	1.12355	0.032416	0.170693	up
TC01000263.hg.1		ENST00000436642	cdna:known chromosome:GRCh37:1:21059373:21060445:1 gene:ENSG00000233069 gene_biotype:antisense transcript_biotype:antisense	ENSEMBL	2.25346	2.08539	1.46455	1.12355	0.18368	0.272532	up
TC08002324.hg.1		n335198	accn=AY466378 class=mRNAlike lncRNA name=NULL ref=H-invitational v7.5 transcriptId=HIT000254849 cpcScore=-1.4432300 cnci=-0.0663148	NONCODE	2.93051	2.76252	1.36366	1.12349	0.207842	0.272532	up
TC0X001934.hg.1		n337602	accn=X54707 class=mRNAlike lncRNA name=NULL ref=H-invitational v7.5 transcriptId=HIT000398779 cpcScore=1.8821600 cnci=-0.1631683	NONCODE	1.78443	1.61663	9.0108	1.12334	0.001395	0.102237	up
TC0Y000227.hg.1		TCONS_00017603-XLOC_008273	linc-CD99-7 chrY:+:1836239-1837669	Rinn lincRNA	1.78956	1.62183	1.95364	1.12329	0.095932	0.272532	up
TC08002406.hg.1		n406167	accn=NR_003594 class=lncRNA name= ref=RefGeneNoncode transcriptId=NR_003594 cpcScore=5.4541000 cnci=-0.0385011	NONCODE	1.80953	1.64181	2.18339	1.12329	0.07137	0.272532	up
TC11002368.hg.1		ENST00000501918	cdna:known chromosome:GRCh37:11:119206959:119208019:-1 gene:ENSG00000245385 gene_biotype:antisense transcript_biotype:antisense	ENSEMBL	1.98091	1.81322	1.35379	1.12326	0.21026	0.272532	up
TC11003413.hg.1		TCONS_00019804-XLOC_009603	linc-PRDM10 chr11:-:130086479-130087479	Rinn lincRNA	1.95353	1.78584	1.48094	1.12326	0.179836	0.272532	up
TC05000627.hg.1		ENST00000432558	cdna:known chromosome:GRCh37:5:131347141:131348892:1 gene:ENSG00000231585 gene_biotype:antisense transcript_biotype:antisense	ENSEMBL	2.39984	2.23227	0.808343	1.12317	0.549957	0.57733	up
TC01000158.hg.1		ENST00000416696	havana:lincRNA chromosome:GRCh37:1:12587766:12588462:1 gene:ENSG00000229484 gene_biotype:lincRNA transcript_biotype:lincRNA	ENSEMBL	2.09268	1.92513	1.35272	1.12315	0.210492	0.272532	up
TC17002708.hg.1		n408075	accn=NR_027941 class=lncRNA name= ref=RefGeneNoncode transcriptId=NR_027941 cpcScore=2.1201800 cnci=-0.1912205	NONCODE	4.46295	4.29551	2.07224	1.12306	0.080346	0.272532	up
TC11002057.hg.1		ENST00000441510	cdna:pseudogene chromosome:GRCh37:11:71961617:71961916:-1 gene:ENSG00000228286 gene_biotype:pseudogene transcript_biotype:processed_pseudogene	ENSEMBL	2.08854	1.9212	0.966658	1.12298	0.478694	0.57733	up
TC01004891.hg.1		n342336	accn=AK124353 class=mRNAlike lncRNA name=Human lncRNA ref=JounralRNA transcriptId=4828 cpcScore=-0.9734320 cnci=-0.2952568	NONCODE	1.78399	1.6167	0.830064	1.12295	0.539783	0.57733	up
TC14001693.hg.1		n405950	accn=NR_003225 class=lncRNA name= ref=RefGeneNoncode transcriptId=NR_003225 cpcScore=2.2157300 cnci=-0.2831453	NONCODE	10.2761	10.1089	2.42099	1.12289	0.055697	0.272532	up
TC04002170.hg.1		n335515	accn=BC063381 class=mRNAlike lncRNA name=NULL ref=H-invitational v7.5 transcriptId=HIT000260843 cpcScore=-1.2733200 cnci=-0.3139506	NONCODE	3.70056	3.53337	1.75832	1.12286	0.126218	0.272532	up
TC07002782.hg.1		TCONS_00013687-XLOC_006349	linc-C7orf28B chr7:-:6992468-6993674	Rinn lincRNA	2.41972	2.25263	1.94782	1.12279	0.096756	0.272532	up
TC22001150.hg.1		n407573	accn=NR_027033 class=lncRNA name= ref=RefGeneNoncode transcriptId=NR_027033 cpcScore=-0.1756060 cnci=-0.1536698	NONCODE	4.80116	4.63412	1.71529	1.12275	0.13364	0.272532	up
TC19000185.hg.1	MIR638	NR_030368	"Homo sapiens microRNA 638 (MIR638), microRNA."	RefSeq	4.29142	4.12451	1.03685	1.12265	0.310156	0.57733	up
TC01001418.hg.1	MIR4654	NR_039798	"Homo sapiens microRNA 4654 (MIR4654), microRNA."	RefSeq	2.57264	2.40573	1.4389	1.12265	0.189641	0.272532	up
TC10000069.hg.1		ENST00000418270	havana:lincRNA chromosome:GRCh37:10:8093504:8095047:1 gene:ENSG00000232638 gene_biotype:lincRNA transcript_biotype:lincRNA	ENSEMBL	1.98646	1.81969	1.84149	1.12255	0.112464	0.272532	up
TC10002368.hg.1		TCONS_00018386-XLOC_008668	linc-PPP2R2D-4 chr10:+:132011021-132014436	Rinn lincRNA	2.04291	1.87615	1.5478	1.12254	0.165438	0.272532	up
TC05002760.hg.1		n333032	accn=AF174603 class=mRNAlike lncRNA name=NULL ref=H-invitational v7.5 transcriptId=HIT000072612 cpcScore=1.3794400 cnci=-0.0657636	NONCODE	6.39537	6.22865	1.01657	1.1225	0.317746	0.57733	up
TC09002563.hg.1		TCONS_l2_00029366-XLOC_l2_015215	linc-FAM75A7-31 chr9:-:68773915-68778906	Broad TUCP	1.75157	1.58497	1.77614	1.12241	0.12315	0.272532	up
TC14001019.hg.1	ARHGAP5-AS1	NR_027263	"Homo sapiens ARHGAP5 antisense RNA 1 (head to head) (ARHGAP5-AS1), non-coding RNA."	RefSeq	2.7309	2.56439	2.65029	1.12234	0.044442	0.272532	up
TC04002703.hg.1		n345750	accn=NULL class=lincRNA name=Human lincRNA ref=Scripture Reconstruction LincRNAs By Luo transcriptId=linc_luo_1299 cpcScore=-1.2947400 cnci=-0.0648468	NONCODE	2.41169	2.24519	2.2949	1.12234	0.063299	0.272532	up
TC22000559.hg.1	ZDHHC8P1	NR_003950	"Homo sapiens zinc finger, DHHC-type containing 8 pseudogene 1 (ZDHHC8P1), non-coding RNA."	RefSeq	1.99412	1.82764	1.28244	1.12231	0.229418	0.272532	up
TC13000902.hg.1	RASA3-IT1	ENST00000454005	havana:sense_intronic chromosome:GRCh37:13:114873044:114874295:-1 gene:ENSG00000232487 gene_biotype:sense_intronic transcript_biotype:sense_intronic	ENSEMBL	2.25011	2.08374	1.16246	1.12224	0.26603	0.57733	up
TC13000522.hg.1	MTUS2-AS1	ENST00000323380	cdna:known chromosome:GRCh37:13:30050652:30061887:-1 gene:ENSG00000179141 gene_biotype:antisense transcript_biotype:antisense	ENSEMBL	1.93579	1.76947	1.69869	1.1222	0.136574	0.272532	up
TC02001598.hg.1		ENST00000439745	havana:lincRNA chromosome:GRCh37:2:16408295:16409462:-1 gene:ENSG00000231266 gene_biotype:lincRNA transcript_biotype:lincRNA	ENSEMBL	2.10654	1.94024	1.12248	1.12218	0.279575	0.57733	up
TC19002107.hg.1		n338531	accn=BC071809 class=mRNAlike lncRNA name=Human lncRNA ref=JounralRNA transcriptId=931 cpcScore=-0.4255740 cnci=-0.1081832	NONCODE	2.29577	2.12952	0.719802	1.12215	0.593433	0.57733	up
TC05002139.hg.1	MIR1229	NR_031598	"Homo sapiens microRNA 1229 (MIR1229), microRNA."	RefSeq	6.19509	6.02896	0.941912	1.12204	0.489995	0.57733	up
TC12001716.hg.1		ENST00000549651	cdna:putative chromosome:GRCh37:12:70636086:70637140:-1 gene:ENSG00000257815 gene_biotype:processed_transcript transcript_biotype:processed_transcript	ENSEMBL	2.27618	2.11008	3.70665	1.12203	0.018158	0.170693	up
TC14000942.hg.1		ENST00000411275	[retired] ncrna:miRNA chromosome:GRCh37:14:23427100:23427161:-1 gene:ENSG00000223207 gene_biotype:miRNA transcript_biotype:miRNA	ENSEMBL	7.91728	7.75129	1.9392	1.12193	0.09806	0.272532	up
TC01005206.hg.1		n337636	accn=BC017738 class=mRNAlike lncRNA name=Human lncRNA ref=JounralRNA transcriptId=15 cpcScore=-1.1434100 cnci=-0.2179878	NONCODE	1.88765	1.72173	1.80377	1.12188	0.118419	0.272532	up
TC07002901.hg.1		n408203	accn=NR_028347 class=lncRNA name= ref=RefGeneNoncode transcriptId=NR_028347 cpcScore=2.7122200 cnci=-0.1977687	NONCODE	1.77716	1.61126	1.63456	1.12186	0.148258	0.272532	up
TC05003365.hg.1		n337470	accn=EF077644 class=mRNAlike lncRNA name=NULL ref=H-invitational v7.5 transcriptId=HIT000394809 cpcScore=2.8824200 cnci=-0.2226371	NONCODE	4.7782	4.61231	0.773874	1.12186	0.566528	0.57733	up
TC0Y000337.hg.1		TCONS_l2_00031059-XLOC_l2_015960	linc-CDY1B chrY:-:26356113-26360978	Broad TUCP	3.01192	2.84624	2.78491	1.12169	0.038841	0.170693	up
TC14001857.hg.1		TCONS_00022630-XLOC_010931	linc-DLK1-1 chr14:+:101154890-101156618	Rinn lincRNA	2.0241	1.85847	1.89426	1.12166	0.104456	0.272532	up
TC17_ctg5_hap1000007.hg.1	LOC644172	NR_026901	"Homo sapiens mitogen-activated protein kinase 8 interacting protein 1 pseudogene (LOC644172), non-coding RNA."	RefSeq	1.87031	1.70473	0.877022	1.12162	0.518239	0.57733	up
TC22001377.hg.1		n338163	accn=AK074042 class=mRNAlike lncRNA name=Human lncRNA ref=JounralRNA transcriptId=552 cpcScore=-0.1515080 cnci=-0.2040466	NONCODE	1.79151	1.62599	1.67988	1.12157	0.139919	0.272532	up
TC19002270.hg.1		n335589	accn=CR593754 class=mRNAlike lncRNA name=NULL ref=H-invitational v7.5 transcriptId=HIT000272949 cpcScore=1.6675000 cnci=-0.0807206	NONCODE	8.49209	8.32659	1.14398	1.12156	0.271869	0.57733	up
TC05002183.hg.1		n346462	accn=NULL class=lincRNA name=Human lincRNA ref=Scripture Reconstruction LincRNAs By Luo transcriptId=linc_luo_2012 cpcScore=-1.4234400 cnci=-0.2117079	NONCODE	1.87239	1.70695	2.26238	1.1215	0.065566	0.272532	up
TC06000127.hg.1		ENST00000449143	cdna:putative chromosome:GRCh37:6:20212318:20294706:1 gene:ENSG00000227803 gene_biotype:processed_transcript transcript_biotype:processed_transcript	ENSEMBL	2.19643	2.03105	1.08748	1.12146	0.291195	0.57733	up
TC12003107.hg.1		n342905	accn=D83699 class=mRNAlike lncRNA name=Human lncRNA ref=JounralRNA transcriptId=5413 cpcScore=-0.6584750 cnci=-0.1601106	NONCODE	3.7416	3.57626	2.10651	1.12143	0.077459	0.272532	up
TC03003258.hg.1		TCONS_00006729-XLOC_003364	linc-BCL6-5 chr3:-:187553659-187574106	Rinn lincRNA	2.39863	2.23333	0.711066	1.1214	0.597823	0.57733	up
TC13001688.hg.1		n378123	accn=NULL class=lncRNA name= ref=EnsemblNoncode transcriptId=ENST00000422836 cpcScore=-0.7124470 cnci=-0.1573677	NONCODE	1.99581	1.83052	1.50046	1.12139	0.175736	0.272532	up
TC17002688.hg.1		TCONS_00025686-XLOC_012503	linc-COPZ2 chr17:-:46124253-46124834	Rinn lincRNA	2.00982	1.84455	2.39891	1.12138	0.056949	0.272532	up
TC08002143.hg.1		TCONS_00015377-XLOC_006951	linc-PSCA chr8:+:143719904-143722021	Rinn lincRNA	1.81704	1.65179	1.82705	1.12136	0.114847	0.272532	up
TC20000532.hg.1	LINC00176	NR_027686	"Homo sapiens long intergenic non-protein coding RNA 176 (LINC00176), transcript variant 1, non-coding RNA."	RefSeq	2.39474	2.22957	2.66224	1.1213	0.043938	0.272532	up
TC11000769.hg.1	MIR4692	NR_039841	"Homo sapiens microRNA 4692 (MIR4692), microRNA."	RefSeq	3.6389	3.47381	2.3647	1.12123	0.059048	0.272532	up
TC22001363.hg.1		TCONS_l2_00018071-XLOC_l2_009571	linc-CYP2D6-3 chr22:-:42546706-42548179	Broad TUCP	1.77026	1.60523	1.39328	1.12119	0.200446	0.272532	up
TC20001282.hg.1		n335021	accn=AJ511266 class=mRNAlike lncRNA name=NULL ref=H-invitational v7.5 transcriptId=HIT000248366 cpcScore=2.5975300 cnci=-0.1555953	NONCODE	2.98156	2.81658	2.18376	1.12115	0.071324	0.272532	up
TC20000211.hg.1		ENST00000442179	cdna:known chromosome:GRCh37:20:31037558:31041410:1 gene:ENSG00000236772 gene_biotype:antisense transcript_biotype:antisense	ENSEMBL	1.89249	1.72752	6.27398	1.12114	0.004073	0.102237	up
TC04002878.hg.1		TCONS_00008693-XLOC_004206	linc-IRF2-1 chr4:-:185395885-185397029	Rinn lincRNA	1.93133	1.76641	3.55352	1.1211	0.020564	0.170693	up
TC03002763.hg.1		n406900	accn=NR_024388 class=lncRNA name= ref=RefGeneNoncode transcriptId=NR_024388 cpcScore=1.0202700 cnci=-0.1650580	NONCODE	3.48206	3.31726	0.883907	1.12101	0.514882	0.57733	up
TC02003656.hg.1		TCONS_00003921-XLOC_001726	linc-TANK-2 chr2:+:160761404-160763529	Rinn lincRNA	2.58851	2.4238	1.16459	1.12094	0.265311	0.57733	up
TC05000621.hg.1	RNA5SP191	ENST00000362585	ncrna:rRNA chromosome:GRCh37:5:129450102:129450203:1 gene:ENSG00000199455 gene_biotype:rRNA transcript_biotype:rRNA	ENSEMBL	6.48663	6.32193	1.59844	1.12094	0.154682	0.272532	up
TC05002781.hg.1		TCONS_00010210-XLOC_004678	linc-CNOT6-3 chr5:+:179719194-179722215	Rinn lincRNA	2.44774	2.28324	1.26999	1.12078	0.232886	0.272532	up
TC10001880.hg.1		n339956	accn=AJ292190 class=mRNAlike lncRNA name=Human lncRNA ref=JounralRNA transcriptId=2407 cpcScore=14.9142000 cnci=-0.0861886	NONCODE	4.74769	4.58324	1.77999	1.12074	0.122489	0.272532	up
TC16000515.hg.1	LINC00920	ENST00000499966	havana:lincRNA chromosome:GRCh37:16:66442427:66446038:1 gene:ENSG00000246898 gene_biotype:lincRNA transcript_biotype:lincRNA	ENSEMBL	2.98525	2.82084	2.52783	1.12071	0.050258	0.272532	up
TC11001275.hg.1	MIR483	NR_030158	"Homo sapiens microRNA 483 (MIR483), microRNA."	RefSeq	1.87334	1.70895	1.24487	1.12069	0.240175	0.272532	up
TC6_mcf_hap5000095.hg.1	KIFC1	OTTHUMT00000312611	cdna:all chromosome:VEGA52:6-MCF:4742407:4742736:1 Gene:OTTHUMG00000149611	Havana transcript	3.5941	3.42979	0.564916	1.12064	0.6734	0.57733	up
TC19002541.hg.1		TCONS_l2_00013168-XLOC_l2_007088	linc-LHB chr19:-:49521582-49522730	Broad TUCP	2.57062	2.40636	1.87822	1.12059	0.106938	0.272532	up
TC19002277.hg.1		n346344	accn=NULL class=lincRNA name=Human lincRNA ref=Scripture Reconstruction LincRNAs By Luo transcriptId=linc_luo_1894 cpcScore=-1.3605500 cnci=-0.1183203	NONCODE	2.8196	2.65549	2.90332	1.12047	0.035089	0.170693	up
TC13001698.hg.1		TCONS_00022122-XLOC_010731	linc-ANKRD10-7 chr13:-:112849402-112850190	Rinn lincRNA	2.25962	2.09558	1.37564	1.12042	0.204966	0.272532	up
TC12002750.hg.1		TCONS_00020713-XLOC_010012	linc-KLRB1 chr12:-:9799615-9801004	Rinn lincRNA	1.93032	1.76637	1.37963	1.12035	0.203923	0.272532	up
TC19001932.hg.1		n406445	accn=NR_023313 class=lncRNA name= ref=RefGeneNoncode transcriptId=NR_023313 cpcScore=0.4756250 cnci=-0.1876159	NONCODE	6.90478	6.74085	2.31687	1.12034	0.062017	0.272532	up
TC17001235.hg.1	EPN2-IT1	ENST00000399086	cdna:known chromosome:GRCh37:17:19122455:19123786:1 gene:ENSG00000072134 gene_biotype:protein_coding transcript_biotype:retained_intron	ENSEMBL	1.83656	1.67266	3.66285	1.12032	0.018813	0.170693	up
TC15002774.hg.1	MIR628	NR_030358	"Homo sapiens microRNA 628 (MIR628), microRNA."	RefSeq	2.88892	2.72503	2.21265	1.12031	0.069248	0.272532	up
TC02003236.hg.1		TCONS_00003680-XLOC_001474	linc-SPTBN1-2 chr2:+:54659979-54661074	Rinn lincRNA	1.82269	1.65887	2.16506	1.12026	0.072773	0.272532	up
TC20001069.hg.1		n410672	accn=NR_037921 class=lncRNA name= ref=RefGeneNoncode transcriptId=NR_037921 cpcScore=4.1761400 cnci=-0.2266335	NONCODE	5.21847	5.05467	2.66166	1.12024	0.043984	0.272532	up
TC11002515.hg.1		n340940	accn=BC017277 class=mRNAlike lncRNA name=Human lncRNA ref=JounralRNA transcriptId=3405 cpcScore=-1.1429500 cnci=-0.0165229	NONCODE	7.5405	7.37692	2.02421	1.12006	0.084538	0.272532	up
TC14002212.hg.1	IGHEP1	ENST00000558023	cdna:pseudogene chromosome:GRCh37:14:106185955:106188274:-1 gene:ENSG00000253692 gene_biotype:IG_C_pseudogene transcript_biotype:IG_C_pseudogene	ENSEMBL	3.26007	3.09654	1.31997	1.12002	0.219248	0.272532	up
TC13000250.hg.1	OR7E156P	NR_002171	"Homo sapiens olfactory receptor, family 7, subfamily E, member 156 pseudogene (OR7E156P), non-coding RNA."	RefSeq	1.98184	1.81836	2.66383	1.11998	0.043862	0.272532	up
TC09001893.hg.1		n341683	accn=BC042185 class=mRNAlike lncRNA name=Human lncRNA ref=JounralRNA transcriptId=4154 cpcScore=3.0702900 cnci=-0.1083644	NONCODE	4.44008	4.27667	0.619763	1.11993	0.644164	0.57733	up
TC01000603.hg.1		ENST00000445070	havana:lincRNA chromosome:GRCh37:1:48283738:48285909:1 gene:ENSG00000225028 gene_biotype:lincRNA transcript_biotype:lincRNA	ENSEMBL	1.8006	1.6372	2.83936	1.11992	0.037043	0.170693	up
TC05002177.hg.1		TCONS_00009323-XLOC_004242	linc-NKD2 chr5:+:946429-956635	Rinn lincRNA	2.18621	2.02282	0.924622	1.11992	0.497382	0.57733	up
TC07001200.hg.1		ENST00000454029	cdna:known chromosome:GRCh37:7:23719814:23720405:-1 gene:ENSG00000234286 gene_biotype:antisense transcript_biotype:antisense	ENSEMBL	1.82636	1.66314	1.77609	1.11979	0.123173	0.272532	up
TC22000582.hg.1		ENST00000421045	cdna:known chromosome:GRCh37:22:24350175:24351822:-1 gene:ENSG00000224676 gene_biotype:pseudogene transcript_biotype:processed_transcript	ENSEMBL	1.83145	1.6683	1.47513	1.11973	0.181187	0.272532	up
TC13000444.hg.1	PHF2P2	ENST00000416576	cdna:putative chromosome:GRCh37:13:19521042:19526727:-1 gene:ENSG00000226057 gene_biotype:pseudogene transcript_biotype:processed_transcript	ENSEMBL	2.00713	1.84399	1.9711	1.11972	0.093317	0.272532	up
TC10002596.hg.1		n381443	accn=NULL class=lncRNA name= ref=UCSCGeneNoncode transcriptId=uc001jcf.2 cpcScore=-1.0266200 cnci=-0.2217592	NONCODE	2.25275	2.08962	1.53532	1.11971	0.168297	0.272532	up
TC16000878.hg.1		ENST00000459171	ncrna:snoRNA chromosome:GRCh37:16:12391054:12391180:-1 gene:ENSG00000238685 gene_biotype:snoRNA transcript_biotype:snoRNA	ENSEMBL	3.02892	2.86582	1.44738	1.11969	0.18771	0.272532	up
TC01005741.hg.1		TCONS_00000618-XLOC_000982	linc-TBX15 chr1:-:119542966-119544015	Rinn lincRNA	2.28005	2.11695	2.56157	1.11969	0.048739	0.272532	up
TC02000421.hg.1		ENST00000449073	havana:lincRNA chromosome:GRCh37:2:71115001:71117089:1 gene:ENSG00000237751 gene_biotype:lincRNA transcript_biotype:lincRNA	ENSEMBL	2.15678	1.99372	4.87165	1.11966	0.00837	0.124493	up
TC08001467.hg.1		ENST00000521696	cdna:known chromosome:GRCh37:8:100008991:100025272:-1 gene:ENSG00000253948 gene_biotype:processed_transcript transcript_biotype:processed_transcript	ENSEMBL	2.25916	2.09624	1.18682	1.11955	0.257906	0.57733	up
TC05000297.hg.1		ENST00000408059	ncrna:snoRNA chromosome:GRCh37:5:68456633:68456766:1 gene:ENSG00000220986 gene_biotype:snoRNA transcript_biotype:snoRNA	ENSEMBL	1.84175	1.67885	2.00451	1.11953	0.086272	0.272532	up
TC04000071.hg.1	LOC93622	NR_015433	"Homo sapiens Morf4 family associated protein 1-like 1 pseudogene (LOC93622), non-coding RNA."	RefSeq	2.87996	2.71711	1.49697	1.1195	0.176397	0.272532	up
TC05001505.hg.1	SNORA47	NR_003014	"Homo sapiens small nucleolar RNA, H/ACA box 47 (SNORA47), small nucleolar RNA."	RefSeq	7.15837	6.99562	1.70641	1.11942	0.135205	0.272532	up
TC16001735.hg.1		n409296	accn=NR_033645 class=lncRNA name= ref=RefGeneNoncode transcriptId=NR_033645 cpcScore=6.6617600 cnci=-0.0805564	NONCODE	2.7196	2.55688	3.0826	1.1194	0.029963	0.170693	up
TC16002031.hg.1		n339352	accn=AK090696 class=mRNAlike lncRNA name=Human lncRNA ref=JounralRNA transcriptId=1784 cpcScore=3.3596600 cnci=-0.1117763	NONCODE	2.20524	2.04255	2.73157	1.11937	0.040934	0.170693	up
TC13000890.hg.1	MCF2L-AS1	NR_034002	"Homo sapiens MCF2L antisense RNA 1 (MCF2L-AS1), non-coding RNA."	RefSeq	3.59217	3.42959	2.36996	1.11929	0.058706	0.272532	up
TC01004285.hg.1		n409778	accn=NR_034182 class=lncRNA name= ref=RefGeneNoncode transcriptId=NR_034182 cpcScore=2.8491100 cnci=-0.1326121	NONCODE	1.77741	1.61488	2.17617	1.11925	0.071985	0.272532	up
TC20001491.hg.1		TCONS_00027847-XLOC_013689	linc-CD93-5 chr20:-:23105704-23113273	Rinn lincRNA	1.90466	1.74212	3.11065	1.11925	0.029181	0.170693	up
TC20001016.hg.1	LINC00686	ENST00000435412	ensembl_havana_transcript:lincRNA chromosome:GRCh37:20:61326376:61331832:-1 gene:ENSG00000237687 gene_biotype:lincRNA transcript_biotype:lincRNA	ENSEMBL	2.90146	2.739	0.952601	1.11919	0.485211	0.57733	up
TC07003223.hg.1		n212	accn=AC006315 class=SRP_7SL RNA name=SRP ref=NONCODE v2.0 transcriptId=NULL cpcScore=-1.2525600 cnci=-0.2928376	NONCODE	1.90035	1.73795	1.09878	1.11915	0.287455	0.57733	up
TC07002098.hg.1		n342795	accn=AK090593 class=mRNAlike lncRNA name=Human lncRNA ref=JounralRNA transcriptId=5298 cpcScore=-0.2842850 cnci=-0.1918305	NONCODE	1.89783	1.73542	1.34567	1.11915	0.21218	0.272532	up
TC10000101.hg.1		ENST00000438431	cdna:known chromosome:GRCh37:10:13570516:13572262:1 gene:ENSG00000227175 gene_biotype:antisense transcript_biotype:antisense	ENSEMBL	5.1311	4.9687	2.84818	1.11915	0.036713	0.170693	up
TC20001369.hg.1		n335455	accn=AY735339 class=mRNAlike lncRNA name=NULL ref=H-invitational v7.5 transcriptId=HIT000257412 cpcScore=0.4762320 cnci=-0.2831296	NONCODE	8.55622	8.394	2.71984	1.11901	0.041439	0.170693	up
TC09001014.hg.1	SUGT1P1	NR_003667	"Homo sapiens suppressor of G2 allele of SKP1 (S. cerevisiae) pseudogene 1 (SUGT1P1), non-coding RNA."	RefSeq	2.02688	1.86474	2.11641	1.11894	0.076658	0.272532	up
TC22001061.hg.1		n338017	accn=BC008289 class=mRNAlike lncRNA name=Human lncRNA ref=JounralRNA transcriptId=404 cpcScore=6.2616900 cnci=-0.0606858	NONCODE	2.94356	2.78148	1.33013	1.1189	0.216378	0.272532	up
TC02003421.hg.1		n406245	accn=NR_003698 class=lncRNA name= ref=RefGeneNoncode transcriptId=NR_003698 cpcScore=1.2716800 cnci=-0.1251368	NONCODE	4.14222	3.98014	1.53262	1.1189	0.168842	0.272532	up
TC05001292.hg.1		ENST00000512519	cdna:known chromosome:GRCh37:5:38843365:38845931:-1 gene:ENSG00000249740 gene_biotype:processed_transcript transcript_biotype:processed_transcript	ENSEMBL	1.77811	1.61606	2.41218	1.11888	0.056196	0.272532	up
TC19000259.hg.1	MIR639	NR_030369	"Homo sapiens microRNA 639 (MIR639), microRNA."	RefSeq	6.40045	6.23844	1.05458	1.11884	0.303198	0.57733	up
TC17002613.hg.1		n333907	accn=L40366 class=mRNAlike lncRNA name=NULL ref=H-invitational v7.5 transcriptId=HIT000193598 cpcScore=0.8078160 cnci=-0.0253006	NONCODE	5.88464	5.72268	1.46036	1.1188	0.184573	0.272532	up
TC01001678.hg.1	PCAT6	ENST00000417262	cdna:known chromosome:GRCh37:1:202780090:202781041:1 gene:ENSG00000228288 gene_biotype:antisense transcript_biotype:antisense	ENSEMBL	2.08019	1.91824	1.16239	1.11879	0.266047	0.57733	up
TC15002299.hg.1		TCONS_00023472-XLOC_011319	linc-IDH3A chr15:+:78423908-78439502	Rinn lincRNA	1.98904	1.82713	2.21498	1.11876	0.069051	0.272532	up
TC22001059.hg.1		n333153	accn=AF369659 class=mRNAlike lncRNA name=NULL ref=H-invitational v7.5 transcriptId=HIT000078525 cpcScore=-1.4032800 cnci=-0.0693911	NONCODE	3.96826	3.8064	0.877384	1.11873	0.5181	0.57733	up
TC12003305.hg.1	LOC283335	NR_033854	"Homo sapiens uncharacterized LOC283335 (LOC283335), non-coding RNA."	RefSeq	2.6697	2.50793	3.20914	1.11866	0.02678	0.170693	up
TC03002380.hg.1		TCONS_00005538-XLOC_002695	linc-MITF chr3:+:69640491-69642272	Rinn lincRNA	2.02884	1.86707	0.992326	1.11865	0.46701	0.57733	up
TC11001882.hg.1		ENST00000516552	ncrna:snRNA chromosome:GRCh37:11:62583438:62583539:-1 gene:ENSG00000252361 gene_biotype:snRNA transcript_biotype:snRNA	ENSEMBL	3.71728	3.55555	2.02895	1.11863	0.084104	0.272532	up
TC10001270.hg.1	MIR4294	NR_036182	"Homo sapiens microRNA 4294 (MIR4294), microRNA."	RefSeq	2.11663	1.9549	1.55786	1.11862	0.163084	0.272532	up
TC01002489.hg.1		ENST00000542839	cdna:known chromosome:GRCh37:1:35227027:35253698:-1 gene:ENSG00000255811 gene_biotype:antisense transcript_biotype:antisense	ENSEMBL	1.77045	1.60885	1.53946	1.11853	0.167323	0.272532	up
TC07001498.hg.1		ENST00000365165	ncrna:misc_RNA chromosome:GRCh37:7:72818118:72818219:-1 gene:ENSG00000202035 gene_biotype:misc_RNA transcript_biotype:misc_RNA	ENSEMBL	2.48188	2.32031	2.37177	1.1185	0.058503	0.272532	up
TC15002319.hg.1		n386870	accn=NULL class=lncRNA name= ref=UCSCGeneNoncode transcriptId=uc010unu.1 cpcScore=1.1052200 cnci=-0.3090143	NONCODE	2.27492	2.11337	2.36226	1.11849	0.05913	0.272532	up
TC20001318.hg.1		n410691	accn=NR_037941 class=lncRNA name= ref=RefGeneNoncode transcriptId=NR_037941 cpcScore=2.8620100 cnci=-0.3058162	NONCODE	3.88378	3.72228	3.22923	1.11845	0.026351	0.170693	up
TC03001711.hg.1	PTPLB	ENST00000471236	cdna:putative chromosome:GRCh37:3:123209667:123213677:-1 gene:ENSG00000206527 gene_biotype:protein_coding transcript_biotype:processed_transcript	ENSEMBL	3.07363	2.91231	2.31531	1.11831	0.06211	0.272532	up
TC07002490.hg.1		n332932	accn=AF086516 class=mRNAlike lncRNA name=NULL ref=H-invitational v7.5 transcriptId=HIT000067395 cpcScore=-1.0400200 cnci=-0.1303585	NONCODE	3.07593	2.91465	1.32759	1.11828	0.217172	0.272532	up
TC22001305.hg.1		TCONS_00029895-XLOC_014347	linc-C22orf24-2 chr22:-:32510915-32517659	Rinn lincRNA	2.06628	1.90504	2.53268	1.11825	0.050072	0.272532	up
TC11002646.hg.1		n386655	accn=NULL class=lncRNA name= ref=UCSCGeneNoncode transcriptId=uc010rfk.1 cpcScore=14.0649000 cnci=-0.2073784	NONCODE	2.01427	1.85312	0.741344	1.11818	0.582654	0.57733	up
TC14001605.hg.1		n408143	accn=NR_028099 class=lncRNA name= ref=RefGeneNoncode transcriptId=NR_028099 cpcScore=5.7714300 cnci=-0.1763995	NONCODE	5.06296	4.90181	1.63232	1.11818	0.148739	0.272532	up
TC0X001720.hg.1		n336980	accn=BC107040 class=mRNAlike lncRNA name=NULL ref=H-invitational v7.5 transcriptId=HIT000338604 cpcScore=1.1127000 cnci=-0.1501813	NONCODE	5.16141	5.00037	0.766681	1.11809	0.570008	0.57733	up
TC06003618.hg.1		n335465	accn=AY780649 class=mRNAlike lncRNA name=NULL ref=H-invitational v7.5 transcriptId=HIT000257687 cpcScore=0.4299140 cnci=-0.0888535	NONCODE	2.29133	2.1303	1.36683	1.11808	0.207164	0.272532	up
TC11002656.hg.1		n407665	accn=NR_027134 class=lncRNA name= ref=RefGeneNoncode transcriptId=NR_027134 cpcScore=2.4044600 cnci=-0.1059924	NONCODE	2.9653	2.8043	2.85205	1.11806	0.036579	0.170693	up
TC0X000013.hg.1	CD99P1	NR_033380	"Homo sapiens CD99 molecule pseudogene 1 (CD99P1), transcript variant 1, non-coding RNA."	RefSeq	2.48113	2.32022	3.03	1.11799	0.031442	0.170693	up
TC17002192.hg.1		n340649	accn=AJ308027 class=mRNAlike lncRNA name=Human lncRNA ref=JounralRNA transcriptId=3111 cpcScore=-1.0392000 cnci=-0.1189385	NONCODE	1.89907	1.73821	1.12779	1.11796	0.277464	0.57733	up
TC15002577.hg.1		TCONS_00023699-XLOC_011504	linc-PIF1 chr15:-:65128038-65128508	Rinn lincRNA	1.9981	1.8373	1.98625	1.11791	0.090447	0.272532	up
TC19001834.hg.1		ENST00000452097	cdna:known chromosome:GRCh37:19:54622891:54628722:-1 gene:ENSG00000237017 gene_biotype:antisense transcript_biotype:antisense	ENSEMBL	1.88921	1.72849	2.00867	1.11785	0.085895	0.272532	up
TC22000124.hg.1		ENST00000385097	ncrna:miRNA chromosome:GRCh37:22:23198720:23198813:1 gene:ENSG00000207832 gene_biotype:miRNA transcript_biotype:miRNA	ENSEMBL	2.59411	2.43342	1.89378	1.11783	0.10456	0.272532	up
TC14000449.hg.1	MIR4505	NR_039727	"Homo sapiens microRNA 4505 (MIR4505), microRNA."	RefSeq	1.74564	1.58496	1.65591	1.11781	0.14437	0.272532	up
TC17002507.hg.1		n340517	accn=BC012754 class=mRNAlike lncRNA name=Human lncRNA ref=JounralRNA transcriptId=2979 cpcScore=0.2251830 cnci=-0.2472457	NONCODE	2.16344	2.00283	0.99432	1.11776	0.466152	0.57733	up
TC17002538.hg.1		n325563	accn=NULL class=mRNAlike lncRNA name=vega lncRNA ref=GENCODE transcriptId=OTTHUMT00000132555 cpcScore=-0.8331850 cnci=-0.1988617	NONCODE	1.75989	1.5993	1.02132	1.11775	0.316018	0.57733	up
TC02003462.hg.1		TCONS_l2_00013870-XLOC_l2_007470	linc-POU3F3-1 chr2:+:105469950-105470961	Broad TUCP	2.3279	2.16731	2.93946	1.11774	0.034098	0.170693	up
TC15002089.hg.1		TCONS_00023877-XLOC_011182	linc-SNRPN chr15:+:24992109-24997809	Rinn lincRNA	1.81054	1.6501	2.0153	1.11763	0.085356	0.272532	up
TC11003193.hg.1		n325829	accn=NULL class=mRNAlike lncRNA name=vega lncRNA ref=GENCODE transcriptId=OTTHUMT00000315945 cpcScore=1.0200200 cnci=-0.1058391	NONCODE	2.32526	2.16483	1.8024	1.11763	0.118674	0.272532	up
TC11003207.hg.1		n334632	accn=U88316 class=mRNAlike lncRNA name=NULL ref=H-invitational v7.5 transcriptId=HIT000222072 cpcScore=-1.4953700 cnci=-0.0359126	NONCODE	2.93084	2.77045	1.35056	1.11759	0.211032	0.272532	up
TC19002484.hg.1		TCONS_l2_00013113-XLOC_l2_007051	linc-C19orf54 chr19:-:41324356-41332324	Broad TUCP	2.91011	2.74978	1.34542	1.11755	0.212238	0.272532	up
TC19002003.hg.1		n410711	accn=NR_038103 class=lncRNA name= ref=RefGeneNoncode transcriptId=NR_038103 cpcScore=5.3516100 cnci=-0.0648953	NONCODE	6.92903	6.7687	1.14045	1.11755	0.273098	0.57733	up
TC10001202.hg.1		ENST00000408473	ncrna:snoRNA chromosome:GRCh37:10:43912698:43912888:-1 gene:ENSG00000221400 gene_biotype:snoRNA transcript_biotype:snoRNA	ENSEMBL	1.83078	1.67053	1.99309	1.11748	0.089235	0.272532	up
TC15001762.hg.1	HOMER2	ENST00000500334	cdna:known chromosome:GRCh37:15:83626882:83654620:-1 gene:ENSG00000103942 gene_biotype:protein_coding transcript_biotype:processed_transcript	ENSEMBL	1.81413	1.65398	1.77736	1.1174	0.12293	0.272532	up
TC15000443.hg.1		ENST00000561202	havana:sense_intronic chromosome:GRCh37:15:58813510:58815570:1 gene:ENSG00000259476 gene_biotype:sense_intronic transcript_biotype:sense_intronic	ENSEMBL	1.78531	1.62526	1.49031	1.11732	0.177722	0.272532	up
TC22000839.hg.1		ENST00000458891	ncrna:snoRNA chromosome:GRCh37:22:42472062:42472165:-1 gene:ENSG00000238498 gene_biotype:snoRNA transcript_biotype:snoRNA	ENSEMBL	1.76238	1.60246	4.71503	1.11722	0.00928	0.124493	up
TC01000570.hg.1	LOC400752	NR_024270	"Homo sapiens uncharacterized LOC400752 (LOC400752), non-coding RNA."	RefSeq	1.78073	1.6209	3.6984	1.11716	0.018262	0.170693	up
TC0X001927.hg.1		n334629	accn=U87167 class=mRNAlike lncRNA name=NULL ref=H-invitational v7.5 transcriptId=HIT000222014 cpcScore=1.3172900 cnci=-0.0571948	NONCODE	1.81766	1.65806	1.12731	1.11698	0.277661	0.57733	up
TC10002695.hg.1		n340060	accn=BC015007 class=mRNAlike lncRNA name=Human lncRNA ref=JounralRNA transcriptId=2515 cpcScore=-0.8776830 cnci=-0.1232811	NONCODE	1.74449	1.58496	2.31513	1.11692	0.062122	0.272532	up
TC13001032.hg.1		TCONS_00022157-XLOC_010355	linc-SLC25A15-3 chr13:+:40637746-40638543	Rinn lincRNA	1.94297	1.78347	1.72025	1.1169	0.132967	0.272532	up
TC01004969.hg.1		n335163	accn=AY353240 class=mRNAlike lncRNA name=NULL ref=H-invitational v7.5 transcriptId=HIT000252100 cpcScore=0.3226920 cnci=-0.0105225	NONCODE	3.03793	2.87852	1.30076	1.11683	0.224391	0.272532	up
TC05003388.hg.1		n340787	accn=AK026101 class=mRNAlike lncRNA name=Human lncRNA ref=JounralRNA transcriptId=3250 cpcScore=-1.0922300 cnci=-0.1616435	NONCODE	2.61936	2.46	2.28956	1.11679	0.063681	0.272532	up
TC02003981.hg.1		TCONS_00003153-XLOC_001946	linc-MYT1L-7 chr2:-:2838035-2842163	Rinn lincRNA	2.00649	1.84727	2.12814	1.11668	0.075748	0.272532	up
TC16001736.hg.1		TCONS_00024536-XLOC_011849	linc-LMF1 chr16:-:1041084-1043057	Rinn lincRNA	1.93846	1.77925	1.53753	1.11668	0.167723	0.272532	up
TC08002557.hg.1		TCONS_00015185-XLOC_007243	linc-FLJ43860 chr8:-:143276213-143277877	Rinn lincRNA	3.01229	2.8531	0.429748	1.11665	0.747475	0.57733	up
TC08001257.hg.1		ENST00000526470	havana:lincRNA chromosome:GRCh37:8:61544114:61548830:-1 gene:ENSG00000228862 gene_biotype:lincRNA transcript_biotype:lincRNA	ENSEMBL	1.93623	1.77727	2.05924	1.11648	0.0815	0.272532	up
TC21000545.hg.1	LINC00316	ENST00000416722	havana:lincRNA chromosome:GRCh37:21:46758505:46761905:-1 gene:ENSG00000237664 gene_biotype:lincRNA transcript_biotype:lincRNA	ENSEMBL	1.8538	1.69489	1.26696	1.11645	0.233651	0.272532	up
TC02002298.hg.1		ENST00000450531	havana:lincRNA chromosome:GRCh37:2:130626766:130635126:-1 gene:ENSG00000229536 gene_biotype:lincRNA transcript_biotype:lincRNA	ENSEMBL	1.98045	1.82166	2.25562	1.11635	0.06607	0.272532	up
TC20001080.hg.1		TCONS_00028493-XLOC_013449	linc-C20orf196-1 chr20:+:5477924-5493123	Rinn lincRNA	1.8225	1.66371	1.35933	1.11635	0.208846	0.272532	up
TC14001598.hg.1		n406446	accn=NR_023314 class=lncRNA name= ref=RefGeneNoncode transcriptId=NR_023314 cpcScore=0.1574870 cnci=-0.1595333	NONCODE	2.31108	2.15231	2.48256	1.11634	0.052467	0.272532	up
TC19002281.hg.1		n387059	accn=NULL class=lncRNA name= ref=UCSCGeneNoncode transcriptId=uc010xgk.1 cpcScore=3.1720800 cnci=-0.1124702	NONCODE	2.39252	2.23378	3.11437	1.11631	0.029053	0.170693	up
TC09002501.hg.1		TCONS_l2_00029273-XLOC_l2_015163	linc-CNTNAP3-3 chr9:-:39722425-39817486	Broad TUCP	2.42673	2.26805	1.4816	1.11627	0.17961	0.272532	up
TC14002258.hg.1		ENST00000390540	havana:lincRNA chromosome:GRCh37:14:106067809:106071694:-1 gene:ENSG00000254140 gene_biotype:lincRNA transcript_biotype:lincRNA	ENSEMBL	2.12468	1.966	2.13753	1.11627	0.074959	0.272532	up
TC01002610.hg.1	CCDC163P	NR_033296	"Homo sapiens coiled-coil domain containing 163, pseudogene (CCDC163P), transcript variant 3, non-coding RNA."	RefSeq	2.27904	2.12037	1.40483	1.11626	0.197655	0.272532	up
TC09000823.hg.1	MIR4292	NR_036251	"Homo sapiens microRNA 4292 (MIR4292), microRNA."	RefSeq	2.55139	2.39297	2.72514	1.11606	0.041207	0.170693	up
TC06002788.hg.1		n336958	accn=BC104422 class=mRNAlike lncRNA name=NULL ref=H-invitational v7.5 transcriptId=HIT000337716 cpcScore=-1.1562300 cnci=-1.0000000	NONCODE	2.15563	1.99725	1.22782	1.11604	0.245237	0.57733	up
TC02002704.hg.1	MIR3130-1	NR_036077	"Homo sapiens microRNA 3130-1 (MIR3130-1), microRNA."	RefSeq	1.80029	1.64199	1.29708	1.11597	0.225562	0.272532	up
TC16001935.hg.1		n339252	accn=BC038776 class=mRNAlike lncRNA name=Human lncRNA ref=JounralRNA transcriptId=1684 cpcScore=3.0718300 cnci=-0.1412273	NONCODE	1.97905	1.82083	1.57357	1.11591	0.159738	0.272532	up
TC03002210.hg.1		n332645	accn=AB037882 class=mRNAlike lncRNA name=NULL ref=H-invitational v7.5 transcriptId=HIT000059204 cpcScore=1.3447400 cnci=-0.0355423	NONCODE	4.46216	4.30396	1.10286	1.11589	0.286307	0.57733	up
TC02004575.hg.1		TCONS_00003402-XLOC_002319	linc-HS6ST1-6 chr2:-:130626765-130635126	Rinn lincRNA	1.85766	1.69947	1.84391	1.11589	0.11211	0.272532	up
TC16000184.hg.1		ENST00000537889	cdna:known chromosome:GRCh37:16:15014193:15015944:1 gene:ENSG00000183458 gene_biotype:pseudogene transcript_biotype:processed_transcript	ENSEMBL	3.41897	3.26078	1.43319	1.11588	0.19105	0.272532	up
TC17001022.hg.1		ENST00000416958	cdna:known chromosome:GRCh37:17:4400689:4402969:-1 gene:ENSG00000229782 gene_biotype:antisense transcript_biotype:antisense	ENSEMBL	2.25181	2.09376	0.819721	1.11577	0.544842	0.57733	up
TC01005226.hg.1		n326725	accn=NULL class=mRNAlike lncRNA name=vega lncRNA ref=GENCODE transcriptId=OTTHUMT00000001337 cpcScore=-0.7147450 cnci=-0.1275537	NONCODE	2.35817	2.20019	1.30388	1.11572	0.223527	0.272532	up
TC10002813.hg.1		n407058	accn=NR_024552 class=lncRNA name= ref=RefGeneNoncode transcriptId=NR_024552 cpcScore=5.3729600 cnci=-0.1078420	NONCODE	3.61326	3.45533	4.67629	1.11568	0.009478	0.124493	up
TC05000023.hg.1		ENST00000511693	havana:lincRNA chromosome:GRCh37:5:1933977:1959290:1 gene:ENSG00000248994 gene_biotype:lincRNA transcript_biotype:lincRNA	ENSEMBL	1.86546	1.70762	2.6042	1.11561	0.04664	0.272532	up
TC21000773.hg.1		n384035	accn=NULL class=lncRNA name= ref=UCSCGeneNoncode transcriptId=uc002zff.3 cpcScore=0.9712330 cnci=-0.2368293	NONCODE	1.79924	1.64141	1.5795	1.11561	0.15866	0.272532	up
TC11001183.hg.1		ENST00000411383	ncrna:misc_RNA chromosome:GRCh37:11:127277746:127278043:1 gene:ENSG00000223315 gene_biotype:misc_RNA transcript_biotype:misc_RNA	ENSEMBL	1.77832	1.62052	1.718	1.11558	0.133269	0.272532	up
TC02004415.hg.1		n338913	accn=CR599306 class=mRNAlike lncRNA name=Human lncRNA ref=JounralRNA transcriptId=1339 cpcScore=-1.2556600 cnci=-0.2431462	NONCODE	1.98446	1.82671	3.93636	1.11555	0.015467	0.124493	up
TC06002718.hg.1		TCONS_00011779-XLOC_005252	linc-HSPA1B chr6:+:31789990-31795104	Rinn lincRNA	1.92273	1.76499	1.62233	1.11554	0.150415	0.272532	up
TC07002748.hg.1		n324259	accn=NULL class=mRNAlike lncRNA name=vega lncRNA ref=GENCODE transcriptId=OTTHUMT00000322894 cpcScore=-1.0997900 cnci=-0.1164825	NONCODE	2.25176	2.09404	0.920733	1.11552	0.499307	0.57733	up
TC17002229.hg.1		n104	accn=AB095269 class=snmRNA name=anti-U5-116KDA ref=NONCODE v2.0 transcriptId=NULL cpcScore=1.5312200 cnci=-0.1830741	NONCODE	2.03376	1.87604	0.99094	1.11552	0.4677	0.57733	up
TC08002562.hg.1		TCONS_00015540-XLOC_007248	linc-CYP11B2 chr8:-:144163841-144164901	Rinn lincRNA	2.09203	1.93436	2.56495	1.11548	0.048524	0.272532	up
TC15000862.hg.1		ENST00000408382	ncrna:miRNA chromosome:GRCh37:15:90838273:90838355:1 gene:ENSG00000221309 gene_biotype:miRNA transcript_biotype:miRNA	ENSEMBL	8.02256	7.86496	3.04562	1.11543	0.030978	0.170693	up
TC02003921.hg.1		n410660	accn=NR_037904 class=lncRNA name= ref=RefGeneNoncode transcriptId=NR_037904 cpcScore=4.4991800 cnci=-0.1429540	NONCODE	3.58585	3.42833	4.56524	1.11537	0.010226	0.124493	up
TC05003239.hg.1		TCONS_l2_00023133-XLOC_l2_012225	linc-AFF4 chr5:-:132322665-132323777	Broad TUCP	2.06393	1.90647	1.17532	1.11532	0.261664	0.57733	up
TC20000691.hg.1		ENST00000411196	ncrna:misc_RNA chromosome:GRCh37:20:21405396:21405679:-1 gene:ENSG00000223128 gene_biotype:misc_RNA transcript_biotype:misc_RNA	ENSEMBL	1.94062	1.78317	1.06672	1.11532	0.298518	0.57733	up
TC12001789.hg.1	MKRN9P	NR_033410	"Homo sapiens makorin ring finger protein 9, pseudogene (MKRN9P), non-coding RNA."	RefSeq	2.10887	1.95146	1.93016	1.11528	0.099435	0.272532	up
TC09002803.hg.1		n341789	accn=AF085951 class=mRNAlike lncRNA name=Human lncRNA ref=JounralRNA transcriptId=4266 cpcScore=-0.8526410 cnci=-0.1933203	NONCODE	1.90488	1.74759	1.64514	1.11519	0.146408	0.272532	up
TC16001765.hg.1		TCONS_00024577-XLOC_011873	linc-EMP2 chr16:-:10715084-10716242	Rinn lincRNA	2.52202	2.36476	2.695	1.11517	0.042662	0.170693	up
TC01004813.hg.1		n338343	accn=AK055795 class=mRNAlike lncRNA name=Human lncRNA ref=JounralRNA transcriptId=737 cpcScore=0.0869479 cnci=-0.2037193	NONCODE	1.9308	1.77357	1.09554	1.11515	0.288464	0.57733	up
TC01002027.hg.1		ENST00000364112	ncrna:misc_RNA chromosome:GRCh37:1:248209090:248209191:1 gene:ENSG00000200982 gene_biotype:misc_RNA transcript_biotype:misc_RNA	ENSEMBL	4.61118	4.45404	1.06608	1.11508	0.298849	0.57733	up
TC01005348.hg.1		n337170	accn=AM295498 class=mRNAlike lncRNA name=NULL ref=H-invitational v7.5 transcriptId=HIT000385817 cpcScore=2.7203100 cnci=-0.1378440	NONCODE	2.11963	1.96253	1.2542	1.11505	0.237356	0.272532	up
TC16001489.hg.1		n379064	accn=NULL class=lncRNA name= ref=EnsemblNoncode transcriptId=ENST00000457283 cpcScore=0.1496260 cnci=-0.2525849	NONCODE	2.43174	2.27468	1.09172	1.11501	0.289838	0.57733	up
TC10001824.hg.1		n326112	accn=NULL class=mRNAlike lncRNA name=vega lncRNA ref=GENCODE transcriptId=OTTHUMT00000046476 cpcScore=-0.2085280 cnci=-0.1975674	NONCODE	1.81919	1.66216	2.7691	1.11499	0.039485	0.170693	up
TC0X001624.hg.1		n408024	accn=NR_027783 class=lncRNA name= ref=RefGeneNoncode transcriptId=NR_027783 cpcScore=2.0757800 cnci=-0.3306485	NONCODE	8.82222	8.66519	1.87886	1.11499	0.106804	0.272532	up
TC11002894.hg.1		n334144	accn=M83106 class=mRNAlike lncRNA name=NULL ref=H-invitational v7.5 transcriptId=HIT000196511 cpcScore=3.0149500 cnci=-0.1719672	NONCODE	2.22936	2.07237	1.21341	1.11496	0.249545	0.57733	up
TC11000073.hg.1		ENST00000455154	cdna:known chromosome:GRCh37:11:3210776:3211159:1 gene:ENSG00000234791 gene_biotype:antisense transcript_biotype:antisense	ENSEMBL	2.70441	2.54744	1.08723	1.11494	0.291241	0.57733	up
TC03002339.hg.1		n406506	accn=NR_024012 class=lncRNA name= ref=RefGeneNoncode transcriptId=NR_024012 cpcScore=4.7013600 cnci=-0.1586644	NONCODE	4.32338	4.16644	1.36694	1.11492	0.207147	0.272532	up
TC09002302.hg.1		n341794	accn=M14753 class=mRNAlike lncRNA name=Human lncRNA ref=JounralRNA transcriptId=4271 cpcScore=1.7287300 cnci=-0.2436036	NONCODE	5.43168	5.27483	0.871255	1.11485	0.520912	0.57733	up
TC02004002.hg.1		TCONS_00003169-XLOC_001957	linc-RNASEH1-4 chr2:-:5689911-5696163	Rinn lincRNA	1.76434	1.60754	1.5047	1.11481	0.174496	0.272532	up
TC12001048.hg.1		ENST00000542763	havana:lincRNA chromosome:GRCh37:12:132341965:132348596:1 gene:ENSG00000256955 gene_biotype:lincRNA transcript_biotype:lincRNA	ENSEMBL	2.12059	1.96383	1.59987	1.11478	0.154363	0.272532	up
TC19002524.hg.1		n334538	accn=U46546 class=mRNAlike lncRNA name=NULL ref=H-invitational v7.5 transcriptId=HIT000219999 cpcScore=0.2665300 cnci=-0.0374844	NONCODE	4.22663	4.06989	1.45051	1.11476	0.187067	0.272532	up
TC04002782.hg.1		TCONS_l2_00021353-XLOC_l2_011311	linc-SH3D19-1 chr4:-:152246101-152246795	Broad TUCP	5.30037	5.14373	2.43612	1.11469	0.054937	0.272532	up
TC01005689.hg.1		n326485	accn=NULL class=mRNAlike lncRNA name=vega lncRNA ref=GENCODE transcriptId=OTTHUMT00000032186 cpcScore=-0.8297780 cnci=-0.3791257	NONCODE	2.03147	1.87495	1.12267	1.1146	0.279494	0.57733	up
TC13000501.hg.1	LINC00415	ENST00000439079	havana:lincRNA chromosome:GRCh37:13:26626414:26627523:-1 gene:ENSG00000231983 gene_biotype:lincRNA transcript_biotype:lincRNA	ENSEMBL	2.3982	2.2417	1.56417	1.11458	0.161811	0.272532	up
TC14000925.hg.1		ENST00000516683	[retired] ncrna:miRNA chromosome:GRCh37:14:22069938:22070020:-1 gene:ENSG00000252492 gene_biotype:miRNA transcript_biotype:miRNA	ENSEMBL	5.77801	5.62165	1.49891	1.11447	0.176061	0.272532	up
TC05002971.hg.1		TCONS_l2_00022861-XLOC_l2_012011	linc-DAB2-1 chr5:-:39721151-39721560	Broad TUCP	2.58437	2.42809	0.443939	1.11441	0.739357	0.57733	up
TC12003193.hg.1		n380522	accn=NULL class=lncRNA name= ref=EnsemblNoncode transcriptId=ENST00000539078 cpcScore=-1.0008000 cnci=-0.1341294	NONCODE	3.86973	3.71348	1.01338	1.11439	0.318941	0.57733	up
TC17002292.hg.1		n342716	accn=BC033555 class=mRNAlike lncRNA name=Human lncRNA ref=JounralRNA transcriptId=5218 cpcScore=2.2778700 cnci=-0.0979599	NONCODE	1.99803	1.84184	0.894122	1.11434	0.510875	0.57733	up
TC11002781.hg.1		n333537	accn=BC050031 class=mRNAlike lncRNA name=NULL ref=H-invitational v7.5 transcriptId=HIT000099103 cpcScore=1.8615100 cnci=-0.0319382	NONCODE	3.61886	3.46271	2.76823	1.11431	0.039531	0.170693	up
TC18000608.hg.1		n387046	accn=NULL class=lncRNA name= ref=UCSCGeneNoncode transcriptId=uc010wza.1 cpcScore=2.8404600 cnci=-0.2108553	NONCODE	2.23137	2.07527	1.1309	1.11427	0.27631	0.57733	up
TC20000697.hg.1	LINC00261	NR_001558	"Homo sapiens long intergenic non-protein coding RNA 261 (LINC00261), non-coding RNA."	RefSeq	1.80139	1.64542	1.32333	1.11417	0.218291	0.272532	up
TC10000557.hg.1	DLG5-AS1	NR_024585	"Homo sapiens DLG5 antisense RNA 1 (DLG5-AS1), non-coding RNA."	RefSeq	1.74076	1.58496	1.84106	1.11404	0.112496	0.272532	up
TC0X001941.hg.1		n346147	accn=NULL class=lincRNA name=Human lincRNA ref=Scripture Reconstruction LincRNAs By Luo transcriptId=linc_luo_1697 cpcScore=-1.2564900 cnci=-0.1167320	NONCODE	2.28131	2.12552	1.72132	1.11403	0.132741	0.272532	up
TC19002183.hg.1		n338747	accn=AK057858 class=mRNAlike lncRNA name=Human lncRNA ref=JounralRNA transcriptId=1168 cpcScore=-0.1295740 cnci=-0.1806288	NONCODE	2.75356	2.5978	2.94523	1.11401	0.033918	0.170693	up
TC04001851.hg.1		n339786	accn=AX747592 class=mRNAlike lncRNA name=Human lncRNA ref=JounralRNA transcriptId=2233 cpcScore=0.0713238 cnci=-0.1311628	NONCODE	2.15994	2.0042	1.95374	1.11399	0.095909	0.272532	up
TC08002133.hg.1		TCONS_00014876-XLOC_006944	linc-DENND3-1 chr8:+:142121973-142123085	Rinn lincRNA	5.28327	5.1276	1.74919	1.11394	0.127882	0.272532	up
TC16002026.hg.1		n339333	accn=AK055272 class=mRNAlike lncRNA name=Human lncRNA ref=JounralRNA transcriptId=1765 cpcScore=-0.3649390 cnci=-0.1938178	NONCODE	2.09346	1.93782	1.41819	1.11391	0.194558	0.272532	up
TC22000842.hg.1		ENST00000428786	havana:sense_intronic chromosome:GRCh37:22:42532442:42535938:-1 gene:ENSG00000232710 gene_biotype:sense_intronic transcript_biotype:sense_intronic	ENSEMBL	2.07052	1.91506	2.93561	1.11378	0.034179	0.170693	up
TC10002901.hg.1		TCONS_00018070-XLOC_008995	linc-EBF3-2 chr10:-:132001137-132001392	Rinn lincRNA	5.49517	5.33975	4.08918	1.11375	0.014064	0.124493	up
TC16000413.hg.1	RNA5SP413	ENST00000516373	ncrna:rRNA chromosome:GRCh37:16:34981403:34981511:1 gene:ENSG00000252182 gene_biotype:rRNA transcript_biotype:rRNA	ENSEMBL	7.2908	7.13541	2.05208	1.11372	0.082109	0.272532	up
TC20001067.hg.1		n335133	accn=AY223853 class=mRNAlike lncRNA name=NULL ref=H-invitational v7.5 transcriptId=HIT000251093 cpcScore=-1.1980400 cnci=-0.0687622	NONCODE	3.72081	3.56544	1.01984	1.11371	0.31665	0.57733	up
TC05002565.hg.1		n407988	accn=NR_027706 class=lncRNA name= ref=RefGeneNoncode transcriptId=NR_027706 cpcScore=2.5666200 cnci=-0.1576872	NONCODE	2.72589	2.57056	0.975011	1.11368	0.47478	0.57733	up
TC19000253.hg.1	LOC100507373	NR_045214	"Homo sapiens uncharacterized LOC100507373 (LOC100507373), non-coding RNA."	RefSeq	2.07504	1.91973	0.983346	1.11366	0.470924	0.57733	up
TC01004948.hg.1		n408908	accn=NR_030775 class=lncRNA name= ref=RefGeneNoncode transcriptId=NR_030775 cpcScore=2.2385100 cnci=-0.1180596	NONCODE	3.64629	3.49126	1.60464	1.11344	0.153604	0.272532	up
TC0X000675.hg.1	SRD5A1P1	NR_028597	"Homo sapiens steroid-5-alpha-reductase, alpha polypeptide 1 pseudogene 1 (3-oxo-5 alpha-steroid delta 4-dehydrogenase alpha pseudogene) (SRD5A1P1), non-coding RNA."	RefSeq	1.84667	1.6917	1.75707	1.1134	0.126415	0.272532	up
TC19001120.hg.1	LOC388499	NR_033250	"Homo sapiens lysophospholipase II pseudogene (LOC388499), non-coding RNA."	RefSeq	2.17341	2.01844	1.77481	1.11339	0.123347	0.272532	up
TC09000154.hg.1		ENST00000449144	havana:lincRNA chromosome:GRCh37:9:33719688:33722553:1 gene:ENSG00000227301 gene_biotype:lincRNA transcript_biotype:lincRNA	ENSEMBL	1.85733	1.70238	3.34515	1.11339	0.023985	0.170693	up
TC02004899.hg.1		TCONS_00002682-XLOC_002548	linc-C2orf54-1 chr2:-:241894037-241906868	Rinn lincRNA	2.24446	2.08959	2.59446	1.11332	0.047109	0.272532	up
TC17002394.hg.1		TCONS_l2_00010998-XLOC_l2_005915	linc-C1QTNF1-5 chr17:+:76480955-76487012	Broad TUCP	2.15188	1.99703	1.13599	1.11331	0.274722	0.57733	up
TC19002318.hg.1		n410783	accn=NR_038237 class=lncRNA name= ref=RefGeneNoncode transcriptId=NR_038237 cpcScore=-0.3025270 cnci=-0.1387696	NONCODE	4.39758	4.2428	2.38163	1.11326	0.057953	0.272532	up
TC04002520.hg.1		n339945	accn=BC006419 class=mRNAlike lncRNA name=Human lncRNA ref=JounralRNA transcriptId=2394 cpcScore=1.4155700 cnci=-0.1629600	NONCODE	1.79664	1.64191	0.994706	1.11321	0.465905	0.57733	up
TC05002701.hg.1		TCONS_00010815-XLOC_004609	linc-GALNT10 chr5:+:153476605-153514439	Rinn lincRNA	1.79673	1.642	3.0733	1.11321	0.03023	0.170693	up
TC02003585.hg.1		TCONS_00004889-XLOC_001676	linc-C2orf27A-2 chr2:+:132301071-132302891	Rinn lincRNA	2.32533	2.17066	1.30246	1.11316	0.223916	0.272532	up
TC09000784.hg.1		ENST00000446184	havana:lincRNA chromosome:GRCh37:9:137444584:137445743:1 gene:ENSG00000227150 gene_biotype:lincRNA transcript_biotype:lincRNA	ENSEMBL	2.01066	1.85615	3.6331	1.11305	0.019294	0.170693	up
TC0X001964.hg.1		TCONS_00017284-XLOC_008106	linc-PRKX-2 chrX:-:4689123-4692236	Rinn lincRNA	1.73943	1.58496	2.33018	1.11301	0.061292	0.272532	up
TC05000671.hg.1	OTTHUMG00000163060	OTTHUMT00000371546	cdna:all chromosome:VEGA52:5:134240925:134241381:1 Gene:OTTHUMG00000163060	Havana transcript	2.85499	2.70054	1.67551	1.113	0.140743	0.272532	up
TC04002417.hg.1		n384404	accn=NULL class=lncRNA name= ref=UCSCGeneNoncode transcriptId=uc003gdg.1 cpcScore=-0.0316882 cnci=-0.1359983	NONCODE	2.02728	1.87286	2.18467	1.11298	0.071257	0.272532	up
TC01002585.hg.1	SZT2-AS1	ENST00000396885	cdna:known chromosome:GRCh37:1:43913447:43914315:-1 gene:ENSG00000229372 gene_biotype:antisense transcript_biotype:antisense	ENSEMBL	1.92894	1.77454	1.13583	1.11296	0.274797	0.57733	up
TC09002153.hg.1		n378477	accn=NULL class=lncRNA name= ref=EnsemblNoncode transcriptId=ENST00000435915 cpcScore=-1.2330200 cnci=-0.0861221	NONCODE	2.08115	1.9269	1.44694	1.11284	0.187838	0.272532	up
TC21001047.hg.1		TCONS_00028959-XLOC_014125	linc-POFUT2-1 chr21:-:46758504-46761905	Rinn lincRNA	1.91825	1.76402	1.39868	1.11282	0.199098	0.272532	up
TC21000763.hg.1		n324778	accn=NULL class=mRNAlike lncRNA name=vega lncRNA ref=GENCODE transcriptId=OTTHUMT00000192579 cpcScore=2.0280300 cnci=-0.2288929	NONCODE	4.9172	4.76301	2.021	1.1128	0.084881	0.272532	up
TC07002395.hg.1		n385211	accn=NULL class=lncRNA name= ref=UCSCGeneNoncode transcriptId=uc003twf.2 cpcScore=2.7717100 cnci=-0.2491683	NONCODE	3.56291	3.40886	4.66059	1.11269	0.009559	0.124493	up
TC14002183.hg.1		n338537	accn=AK094143 class=mRNAlike lncRNA name=Human lncRNA ref=JounralRNA transcriptId=939 cpcScore=7.3447200 cnci=-0.0493169	NONCODE	3.44025	3.28629	1.07269	1.11262	0.296402	0.57733	up
TC01005844.hg.1		n337273	accn=BC127910 class=mRNAlike lncRNA name=NULL ref=H-invitational v7.5 transcriptId=HIT000389528 cpcScore=1.8783700 cnci=-0.0741784	NONCODE	4.78478	4.63083	1.96521	1.11261	0.094112	0.272532	up
TC09001756.hg.1	MAN1B1-AS1	NR_027447	"Homo sapiens uncharacterized LOC100289341 (LOC100289341), non-coding RNA."	RefSeq	2.25596	2.10203	4.27481	1.1126	0.012435	0.124493	up
TC02003503.hg.1		n333546	accn=D16316 class=mRNAlike lncRNA name=NULL ref=H-invitational v7.5 transcriptId=HIT000100580 cpcScore=0.6967230 cnci=-0.1637801	NONCODE	3.74448	3.59056	3.26342	1.11258	0.025603	0.170693	up
TC16000417.hg.1	RNA5SP417	ENST00000516459	ncrna:rRNA chromosome:GRCh37:16:34986199:34986306:1 gene:ENSG00000252268 gene_biotype:rRNA transcript_biotype:rRNA	ENSEMBL	4.51974	4.36587	2.37057	1.11255	0.05859	0.272532	up
TC17000317.hg.1	PYY2	NR_003064	"Homo sapiens peptide YY, 2 (pseudogene) (PYY2), non-coding RNA."	RefSeq	2.50858	2.35478	2.07927	1.1125	0.079766	0.272532	up
TC14000825.hg.1		ENST00000556430	havana:lincRNA chromosome:GRCh37:14:105309000:105312253:1 gene:ENSG00000258811 gene_biotype:lincRNA transcript_biotype:lincRNA	ENSEMBL	1.81654	1.66278	1.19107	1.11246	0.256567	0.57733	up
TC01003449.hg.1		ENST00000453111	cdna:known chromosome:GRCh37:1:161641768:161644614:-1 gene:ENSG00000234211 gene_biotype:antisense transcript_biotype:antisense	ENSEMBL	1.80658	1.65293	1.60543	1.11238	0.153511	0.272532	up
TC12002496.hg.1		n381901	accn=NULL class=lncRNA name= ref=UCSCGeneNoncode transcriptId=uc001tbi.3 cpcScore=1.3245000 cnci=-0.2117406	NONCODE	2.4732	2.31959	1.27942	1.11235	0.230306	0.272532	up
TC05003100.hg.1		n340523	accn=CR594324 class=mRNAlike lncRNA name=Human lncRNA ref=JounralRNA transcriptId=2985 cpcScore=-0.4062560 cnci=-0.2438634	NONCODE	1.73952	1.58606	7.16655	1.11224	0.002664	0.102237	up
TC05001066.hg.1	LINC00847	NR_045678	"Homo sapiens long intergenic non-protein coding RNA 847 (LINC00847), transcript variant 2, non-coding RNA."	RefSeq	2.14762	1.9942	2.37059	1.11221	0.058585	0.272532	up
TC09002074.hg.1		n335557	accn=CR407630 class=mRNAlike lncRNA name=NULL ref=H-invitational v7.5 transcriptId=HIT000267127 cpcScore=1.1098700 cnci=-0.1622619	NONCODE	6.86717	6.7138	1.43528	1.11217	0.190563	0.272532	up
TC22000992.hg.1		n377900	accn=NULL class=lncRNA name= ref=EnsemblNoncode transcriptId=ENST00000415764 cpcScore=5.0053100 cnci=-0.1069565	NONCODE	4.43592	4.28275	2.36867	1.11201	0.058759	0.272532	up
TC01004263.hg.1		n409540	accn=NR_033926 class=lncRNA name= ref=RefGeneNoncode transcriptId=NR_033926 cpcScore=3.8657600 cnci=-0.2730854	NONCODE	2.01956	1.86643	3.0937	1.11198	0.02965	0.170693	up
TC22000479.hg.1	MIR648	NR_030378	"Homo sapiens microRNA 648 (MIR648), microRNA."	RefSeq	2.022	1.86889	1.01311	1.11196	0.319028	0.57733	up
TC17002404.hg.1		n332546	accn=BC141913 class=mRNAlike lncRNA name=NULL ref=H-invitational v7.5 transcriptId=HIT000435241 cpcScore=0.1721040 cnci=-0.2770071	NONCODE	4.43467	4.28158	1.62292	1.11195	0.150322	0.272532	up
TC12000332.hg.1		ENST00000550319	cdna:putative chromosome:GRCh37:12:46765246:46767561:1 gene:ENSG00000258096 gene_biotype:processed_transcript transcript_biotype:processed_transcript	ENSEMBL	2.52868	2.3756	1.4886	1.11194	0.178021	0.272532	up
TC21001049.hg.1		n379240	accn=NULL class=lncRNA name= ref=EnsemblNoncode transcriptId=ENST00000485206 cpcScore=5.0690400 cnci=-0.1246909	NONCODE	2.31426	2.16119	1.16755	1.11193	0.26436	0.57733	up
TC11001916.hg.1	MIR194-2	NR_029829	"Homo sapiens microRNA 194-2 (MIR194-2), microRNA."	RefSeq	1.79118	1.63814	1.49738	1.11191	0.176334	0.272532	up
TC06001198.hg.1		ENST00000438622	cdna:known chromosome:GRCh37:6:170586027:170588557:1 gene:ENSG00000227508 gene_biotype:processed_transcript transcript_biotype:processed_transcript	ENSEMBL	1.85403	1.70105	1.73224	1.11187	0.130827	0.272532	up
TC03001383.hg.1	MIR711	NR_031756	"Homo sapiens microRNA 711 (MIR711), microRNA."	RefSeq	4.66312	4.51014	3.34926	1.11186	0.023921	0.170693	up
TC11002514.hg.1		TCONS_00019135-XLOC_009024	linc-TSPAN32-2 chr11:+:2012325-2014699	Rinn lincRNA	1.98678	1.83381	0.681866	1.11186	0.612023	0.57733	up
TC11000254.hg.1	MIR4486	NR_039706	"Homo sapiens microRNA 4486 (MIR4486), microRNA."	RefSeq	1.74546	1.59249	1.20724	1.11186	0.251638	0.57733	up
TC02001070.hg.1	RNU5E-9P	ENST00000411164	ncrna:snRNA chromosome:GRCh37:2:179007275:179007378:1 gene:ENSG00000223096 gene_biotype:snRNA transcript_biotype:snRNA	ENSEMBL	3.48685	3.3339	1.51351	1.11184	0.172576	0.272532	up
TC20000705.hg.1	RNA5SP478	ENST00000364657	ncrna:rRNA chromosome:GRCh37:20:23141494:23141608:-1 gene:ENSG00000201527 gene_biotype:rRNA transcript_biotype:rRNA	ENSEMBL	2.51198	2.35908	0.895195	1.1118	0.5104	0.57733	up
TC07001872.hg.1		ENST00000362757	ncrna:snRNA chromosome:GRCh37:7:130739645:130739751:-1 gene:ENSG00000199627 gene_biotype:snRNA transcript_biotype:snRNA	ENSEMBL	2.33407	2.18122	0.774475	1.11176	0.566128	0.57733	up
TC10000722.hg.1	LINC00263	NR_026762	"Homo sapiens long intergenic non-protein coding RNA 263 (LINC00263), non-coding RNA."	RefSeq	4.23394	4.08114	2.22312	1.11172	0.068361	0.272532	up
TC03003243.hg.1		TCONS_00007319-XLOC_003351	linc-DCUN1D1 chr3:-:182698646-182703735	Rinn lincRNA	2.1635	2.01075	2.53766	1.11169	0.049852	0.272532	up
TC6_cox_hap2000224.hg.1		TCONS_l2_00031088-XLOC_l2_015991	linc-MYOC chr6_cox_hap2:-:1767196-1806156	Broad TUCP	4.14028	3.98754	2.34213	1.11167	0.06044	0.272532	up
TC07002776.hg.1		n177	accn=AC004983 class=SRP_7SL RNA name=SRP ref=NONCODE v2.0 transcriptId=NULL cpcScore=-1.5101300 cnci=-0.2251344	NONCODE	3.93478	3.78216	2.06227	1.11159	0.081129	0.272532	up
TC6_cox_hap2000220.hg.1		TCONS_l2_00031084-XLOC_l2_015987	linc-C16orf58-3 chr6_cox_hap2:+:4307023-4316060	Broad TUCP	3.03922	2.88674	1.08467	1.11148	0.292152	0.57733	up
TC14000007.hg.1		ENST00000550928	havana:lincRNA chromosome:GRCh37:14:19412520:19413898:1 gene:ENSG00000258364 gene_biotype:lincRNA transcript_biotype:lincRNA	ENSEMBL	1.97449	1.82224	0.865875	1.1113	0.523313	0.57733	up
TC04002327.hg.1		TCONS_00008936-XLOC_003784	linc-KIAA1712-3 chr4:+:174439876-174440284	Rinn lincRNA	2.73492	2.58269	3.33044	1.11129	0.02424	0.170693	up
TC19001566.hg.1	MIR4323	NR_036208	"Homo sapiens microRNA 4323 (MIR4323), microRNA."	RefSeq	6.14954	5.99736	0.808165	1.11125	0.550084	0.57733	up
TC04002795.hg.1		TCONS_00007886-XLOC_004132	linc-FGG-1 chr4:-:156127680-156129583	Rinn lincRNA	2.23642	2.08426	0.575883	1.11123	0.667595	0.57733	up
TC07002120.hg.1		n406348	accn=NR_015343 class=lncRNA name= ref=RefGeneNoncode transcriptId=NR_015343 cpcScore=2.9160600 cnci=-0.1338239	NONCODE	3.62133	3.46942	0.958719	1.11103	0.482648	0.57733	up
TC09002184.hg.1		n410169	accn=NR_036651 class=lncRNA name= ref=RefGeneNoncode transcriptId=NR_036651 cpcScore=6.3955900 cnci=-0.3595375	NONCODE	6.35489	6.20319	5.05443	1.11088	0.007489	0.124493	up
TC21000548.hg.1	COL18A1-AS1	NR_028082	"Homo sapiens COL18A1 antisense RNA 1 (COL18A1-AS1), transcript variant 1, non-coding RNA."	RefSeq	1.92487	1.77317	2.24695	1.11087	0.066627	0.272532	up
TC02003406.hg.1		TCONS_l2_00013785-XLOC_l2_007425	linc-TEKT4-6 chr2:+:91925028-91927269	Broad TUCP	2.6399	2.48822	1.58657	1.11087	0.157054	0.272532	up
TC20000445.hg.1		ENST00000516255	ncrna:misc_RNA chromosome:GRCh37:20:55886910:55887014:1 gene:ENSG00000252064 gene_biotype:misc_RNA transcript_biotype:misc_RNA	ENSEMBL	2.12064	1.96896	3.58345	1.11086	0.020037	0.170693	up
TC11003257.hg.1		n406529	accn=NR_024042 class=lncRNA name= ref=RefGeneNoncode transcriptId=NR_024042 cpcScore=10.0074000 cnci=-0.0546625	NONCODE	2.02974	1.87812	2.30597	1.11082	0.062696	0.272532	up
TC02001055.hg.1		ENST00000426615	havana:lincRNA chromosome:GRCh37:2:177042445:177043737:1 gene:ENSG00000226363 gene_biotype:lincRNA transcript_biotype:lincRNA	ENSEMBL	2.66705	2.51545	1.56664	1.1108	0.161229	0.272532	up
TC04002363.hg.1		TCONS_00007689-XLOC_003812	linc-HELT-1 chr4:+:185910150-185926340	Rinn lincRNA	1.80767	1.6561	2.2889	1.11078	0.06371	0.272532	up
TC12002113.hg.1		ENST00000536330	havana:lincRNA chromosome:GRCh37:12:127759012:127768828:-1 gene:ENSG00000256292 gene_biotype:lincRNA transcript_biotype:lincRNA	ENSEMBL	1.78466	1.63312	2.04068	1.11075	0.083048	0.272532	up
TC05003303.hg.1		n334063	accn=M30493 class=mRNAlike lncRNA name=NULL ref=H-invitational v7.5 transcriptId=HIT000195365 cpcScore=-0.6631040 cnci=-0.0766182	NONCODE	3.92933	3.77784	1.17964	1.11071	0.260197	0.57733	up
TC01005384.hg.1		n381104	accn=NULL class=lncRNA name= ref=UCSCGeneNoncode transcriptId=uc001btx.1 cpcScore=-1.1508800 cnci=-0.3742455	NONCODE	7.0186	6.86736	2.45165	1.11052	0.054137	0.272532	up
TC02003180.hg.1		n325334	accn=NULL class=mRNAlike lncRNA name=vega lncRNA ref=GENCODE transcriptId=OTTHUMT00000325742 cpcScore=-1.1973200 cnci=-0.1507004	NONCODE	2.65126	2.50002	1.60958	1.11052	0.152775	0.272532	up
TC03001760.hg.1	LOC653712	NR_034179	"Homo sapiens intraflagellar transport 122 homolog (Chlamydomonas) pseudogene (LOC653712), non-coding RNA."	RefSeq	1.81991	1.66874	3.53514	1.11047	0.020854	0.170693	up
TC22001244.hg.1		n345799	accn=NULL class=lincRNA name=Human lincRNA ref=Scripture Reconstruction LincRNAs By Luo transcriptId=linc_luo_1348 cpcScore=-1.5157500 cnci=-0.0982082	NONCODE	3.86312	3.712	0.818419	1.11043	0.545428	0.57733	up
TC08002539.hg.1		n342849	accn=BX537506 class=mRNAlike lncRNA name=Human lncRNA ref=JounralRNA transcriptId=5352 cpcScore=-0.7563660 cnci=-0.2311478	NONCODE	3.29085	3.13983	0.830474	1.11036	0.539531	0.57733	up
TC01005388.hg.1		n378399	accn=NULL class=lncRNA name= ref=EnsemblNoncode transcriptId=ENST00000432622 cpcScore=1.8665800 cnci=-0.1054997	NONCODE	2.84019	2.68918	2.01497	1.11035	0.085414	0.272532	up
TC08000323.hg.1	OTTHUMG00000164085	OTTHUMT00000377180	cdna:all chromosome:VEGA52:8:41685683:41687452:-1 Gene:OTTHUMG00000164085	Havana transcript	2.27393	2.12292	1.49893	1.11034	0.176044	0.272532	up
TC11001119.hg.1	LOC341056	NR_027288	"Homo sapiens SUMO1 activating enzyme subunit 1 pseudogene (LOC341056), non-coding RNA."	RefSeq	2.85215	2.70118	2.17664	1.11032	0.07195	0.272532	up
TC11002522.hg.1		n340946	accn=AX747870 class=mRNAlike lncRNA name=Human lncRNA ref=JounralRNA transcriptId=3411 cpcScore=-1.0509600 cnci=-0.2090418	NONCODE	1.85785	1.70689	1.29612	1.11031	0.225829	0.272532	up
TC09000758.hg.1		ENST00000448486	[retired] havana:sense_intronic chromosome:GRCh37:9:135321285:135336859:1 gene:ENSG00000227771 gene_biotype:sense_intronic transcript_biotype:sense_intronic	ENSEMBL	1.73586	1.58496	0.999998	1.11026	0.324162	0.57733	up
TC17002393.hg.1		TCONS_00025512-XLOC_012324	linc-PGS1-1 chr17:+:76356520-76361207	Rinn lincRNA	1.85071	1.69984	4.77588	1.11024	0.008909	0.124493	up
TC03002353.hg.1		n339374	accn=CR603400 class=mRNAlike lncRNA name=Human lncRNA ref=JounralRNA transcriptId=1806 cpcScore=-1.0007000 cnci=-0.2081951	NONCODE	1.88549	1.73463	1.0567	1.11023	0.302421	0.57733	up
TC01006303.hg.1	GBAP1	NR_002188	"Homo sapiens glucosidase, beta, acid pseudogene 1 (GBAP1), non-coding RNA."	RefSeq	3.12985	2.97899	3.15598	1.11023	0.028079	0.170693	up
TC15001509.hg.1		ENST00000559590	cdna:known chromosome:GRCh37:15:61931574:62007370:-1 gene:ENSG00000259675 gene_biotype:processed_transcript transcript_biotype:processed_transcript	ENSEMBL	1.73578	1.58496	1.18788	1.1102	0.25761	0.57733	up
TC16001936.hg.1		n407843	accn=NR_027398 class=lncRNA name= ref=RefGeneNoncode transcriptId=NR_027398 cpcScore=5.6901400 cnci=-0.1242509	NONCODE	1.99272	1.84196	1.22097	1.11015	0.24715	0.57733	up
TC12002301.hg.1		n380735	accn=NULL class=lncRNA name= ref=EnsemblNoncode transcriptId=ENST00000546558 cpcScore=-0.6633720 cnci=-0.2135128	NONCODE	1.79564	1.64489	1.01292	1.11015	0.319091	0.57733	up
TC01000017.hg.1	FAM87B	ENST00000326734	ensembl_havana_transcript:lincRNA chromosome:GRCh37:1:752751:755214:1 gene:ENSG00000177757 gene_biotype:lincRNA transcript_biotype:lincRNA	ENSEMBL	1.82509	1.6744	0.960362	1.1101	0.481949	0.57733	up
TC08000013.hg.1		ENST00000517731	havana:lincRNA chromosome:GRCh37:8:1981650:1983729:1 gene:ENSG00000253805 gene_biotype:lincRNA transcript_biotype:lincRNA	ENSEMBL	1.73557	1.58496	4.05382	1.11003	0.01436	0.124493	up
TC14002046.hg.1		TCONS_00022769-XLOC_011052	linc-ZBTB25 chr14:-:65170510-65170923	Rinn lincRNA	1.80616	1.65558	1.73248	1.11001	0.130804	0.272532	up
TC18000785.hg.1		TCONS_00026381-XLOC_012732	linc-SALL3-2 chr18:+:76399458-76401023	Rinn lincRNA	1.77867	1.62813	1.0929	1.10998	0.289316	0.57733	up
TC02003385.hg.1		TCONS_00003759-XLOC_001560	linc-PLGLB2 chr2:+:88045925-88047354	Rinn lincRNA	1.84581	1.69528	1.39232	1.10998	0.200618	0.272532	up
TC01006053.hg.1		TCONS_l2_00001718-XLOC_l2_001273	linc-PLEKHA6 chr1:-:204336583-204347045	Broad TUCP	3.39798	3.24753	0.930861	1.10991	0.495063	0.57733	up
TC19002167.hg.1		n408246	accn=NR_028413 class=lncRNA name= ref=RefGeneNoncode transcriptId=NR_028413 cpcScore=0.4745320 cnci=-0.2091682	NONCODE	2.23797	2.08765	4.78544	1.10982	0.008857	0.124493	up
TC10000962.hg.1	RNA5SP298	ENST00000364991	ncrna:rRNA chromosome:GRCh37:10:327955:328065:-1 gene:ENSG00000201861 gene_biotype:rRNA transcript_biotype:rRNA	ENSEMBL	7.67155	7.52131	2.78342	1.10976	0.038928	0.170693	up
TC03002324.hg.1		n409207	accn=NR_033373 class=lncRNA name= ref=RefGeneNoncode transcriptId=NR_033373 cpcScore=-0.0479024 cnci=-0.1871103	NONCODE	2.09606	1.94582	3.27876	1.10975	0.025249	0.170693	up
TC14001893.hg.1		TCONS_00022645-XLOC_010949	linc-INF2 chr14:+:105122493-105123499	Rinn lincRNA	2.5096	2.35938	1.46692	1.10974	0.183164	0.272532	up
TC05002650.hg.1		n333536	accn=BC048426 class=mRNAlike lncRNA name=NULL ref=H-invitational v7.5 transcriptId=HIT000099006 cpcScore=-1.0805000 cnci=-0.0949731	NONCODE	2.84779	2.69766	4.24707	1.10967	0.012626	0.124493	up
TC10001907.hg.1		n381406	accn=NULL class=lncRNA name= ref=UCSCGeneNoncode transcriptId=uc001ilp.3 cpcScore=-0.8991910 cnci=-0.2330864	NONCODE	2.50212	2.35203	2.6038	1.10964	0.046663	0.272532	up
TC11003366.hg.1		n342787	accn=AK026219 class=mRNAlike lncRNA name=Human lncRNA ref=JounralRNA transcriptId=5290 cpcScore=-0.3973850 cnci=-0.1056073	NONCODE	1.85221	1.70219	1.11264	1.10959	0.283002	0.57733	up
TC0Y000228.hg.1		n385856	accn=NULL class=lncRNA name= ref=UCSCGeneNoncode transcriptId=uc004fpx.2 cpcScore=-0.7010380 cnci=-0.2688747	NONCODE	2.66141	2.51141	2.65014	1.10957	0.044454	0.272532	up
TC05003127.hg.1		TCONS_00010981-XLOC_004915	linc-CCNH-2 chr5:-:87484994-87485867	Rinn lincRNA	1.81807	1.6681	1.61955	1.10954	0.150884	0.272532	up
TC0X001700.hg.1		n345085	accn=NULL class=lincRNA name=Human lincRNA ref=Scripture Reconstruction LincRNAs By Luo transcriptId=linc_luo_634 cpcScore=-1.3179500 cnci=-1.0000000	NONCODE	2.87513	2.72519	1.31635	1.10952	0.220141	0.272532	up
TC07002416.hg.1		TCONS_l2_00026015-XLOC_l2_013481	linc-SRRM3 chr7:+:75795968-75807924	Broad TUCP	3.17456	3.02479	2.35399	1.10939	0.059541	0.272532	up
TC10001093.hg.1	MIR1915	NR_031736	"Homo sapiens microRNA 1915 (MIR1915), microRNA."	RefSeq	4.53161	4.38185	1.67946	1.10939	0.140006	0.272532	up
TC16001964.hg.1		TCONS_l2_00010283-XLOC_l2_005553	linc-CHST6 chr16:-:75535385-75547718	Broad TUCP	2.56592	2.41623	2.27293	1.10933	0.064893	0.272532	up
TC6_mann_hap4000181.hg.1		TCONS_l2_00031145-XLOC_l2_016044	linc-ZNF253-3 chr6_mann_hap4:-:1603264-1642218	Broad TUCP	3.76823	3.61855	1.94575	1.10932	0.097069	0.272532	up
TC20001699.hg.1		n409145	accn=NR_033263 class=lncRNA name= ref=RefGeneNoncode transcriptId=NR_033263 cpcScore=2.3848600 cnci=-0.1723862	NONCODE	2.13494	1.9853	2.0069	1.10929	0.086046	0.272532	up
TC0X000336.hg.1		ENST00000452532	cdna:known chromosome:GRCh37:X:55934556:56041606:1 gene:ENSG00000227486 gene_biotype:processed_transcript transcript_biotype:processed_transcript	ENSEMBL	2.46158	2.31196	1.01851	1.10928	0.317161	0.57733	up
TC01004463.hg.1		n385938	accn=NULL class=lncRNA name= ref=UCSCGeneNoncode transcriptId=uc009wbh.1 cpcScore=2.0810500 cnci=-0.0830748	NONCODE	2.57712	2.42758	1.10326	1.10922	0.286174	0.57733	up
TC10002190.hg.1		n408339	accn=NR_029408 class=lncRNA name= ref=RefGeneNoncode transcriptId=NR_029408 cpcScore=-1.2146200 cnci=-0.2409219	NONCODE	2.91599	2.76647	2.88789	1.1092	0.035547	0.170693	up
TC11003110.hg.1		TCONS_00019608-XLOC_009409	linc-CCDC73 chr11:-:33025138-33037285	Rinn lincRNA	1.73445	1.58496	3.01849	1.10918	0.03179	0.170693	up
TC14001850.hg.1		n335717	accn=CR624531 class=mRNAlike lncRNA name=NULL ref=H-invitational v7.5 transcriptId=HIT000303726 cpcScore=-1.1536400 cnci=-0.1871551	NONCODE	1.74538	1.59593	1.82679	1.10914	0.114888	0.272532	up
TC03003103.hg.1		n339573	accn=AK026713 class=mRNAlike lncRNA name=Human lncRNA ref=JounralRNA transcriptId=2017 cpcScore=-1.0374300 cnci=-0.2891481	NONCODE	1.86873	1.71933	0.838178	1.10911	0.535826	0.57733	up
TC22001369.hg.1		n324656	accn=NULL class=mRNAlike lncRNA name=vega lncRNA ref=GENCODE transcriptId=OTTHUMT00000314900 cpcScore=-1.1347400 cnci=-0.1507877	NONCODE	1.73483	1.58544	6.92976	1.1091	0.002989	0.102237	up
TC10000928.hg.1		ENST00000428273	havana:lincRNA chromosome:GRCh37:10:131567108:131567699:1 gene:ENSG00000227374 gene_biotype:lincRNA transcript_biotype:lincRNA	ENSEMBL	2.56653	2.41715	1.52097	1.1091	0.171132	0.272532	up
TC17002087.hg.1		n340556	accn=AK092035 class=mRNAlike lncRNA name=Human lncRNA ref=JounralRNA transcriptId=3018 cpcScore=-0.2490880 cnci=-0.2842193	NONCODE	2.27674	2.12738	1.28331	1.10908	0.229186	0.272532	up
TC20001629.hg.1		n408060	accn=NR_027889 class=lncRNA name= ref=RefGeneNoncode transcriptId=NR_027889 cpcScore=4.9076500 cnci=-0.1566249	NONCODE	6.47863	6.32927	1.78221	1.10908	0.122118	0.272532	up
TC17002664.hg.1		n340704	accn=CR618436 class=mRNAlike lncRNA name=Human lncRNA ref=JounralRNA transcriptId=3167 cpcScore=-1.1466200 cnci=-0.2475976	NONCODE	1.88124	1.73194	0.964845	1.10903	0.479581	0.57733	up
TC09001973.hg.1		n385562	accn=NULL class=lncRNA name= ref=UCSCGeneNoncode transcriptId=uc004aes.1 cpcScore=1.3327200 cnci=-0.1364176	NONCODE	2.01025	1.86095	2.04134	1.10903	0.082979	0.272532	up
TC04000764.hg.1	DKFZP434I0714	NR_033797	"Homo sapiens uncharacterized protein DKFZP434I0714 (DKFZP434I0714), non-coding RNA."	RefSeq	2.4434	2.29412	1.21074	1.10901	0.250455	0.57733	up
TC03002851.hg.1		n339279	accn=BC035064 class=mRNAlike lncRNA name=Human lncRNA ref=JounralRNA transcriptId=1711 cpcScore=-0.9301950 cnci=-0.2552007	NONCODE	1.80759	1.65836	5.02761	1.10898	0.007564	0.124493	up
TC22000974.hg.1		TCONS_l2_00018167-XLOC_l2_009303	linc-ZNF74-3 chr22:+:20377965-20380438	Broad TUCP	2.97037	2.82117	2.76496	1.10896	0.039635	0.170693	up
TC04001677.hg.1		ENST00000363651	ncrna:misc_RNA chromosome:GRCh37:4:158689165:158689265:-1 gene:ENSG00000200521 gene_biotype:misc_RNA transcript_biotype:misc_RNA	ENSEMBL	6.36918	6.21998	0.855112	1.10895	0.528038	0.57733	up
TC02000336.hg.1		ENST00000516964	[retired] ncrna:miRNA chromosome:GRCh37:2:59549315:59549400:1 gene:ENSG00000252773 gene_biotype:miRNA transcript_biotype:miRNA	ENSEMBL	10.9951	10.846	2.55622	1.10892	0.048959	0.272532	up
TC22000153.hg.1	BCRP3	NR_024494	"Homo sapiens breakpoint cluster region pseudogene 3 (BCRP3), non-coding RNA."	RefSeq	3.53232	3.38331	2.22987	1.10881	0.067851	0.272532	up
TC07003069.hg.1		n333409	accn=BC009728 class=mRNAlike lncRNA name=NULL ref=H-invitational v7.5 transcriptId=HIT000087368 cpcScore=0.7116120 cnci=-0.3006748	NONCODE	8.19094	8.04194	1.98961	1.1088	0.089931	0.272532	up
TC0X001091.hg.1	LOC92249	NR_015353	"Homo sapiens uncharacterized LOC92249 (LOC92249), non-coding RNA."	RefSeq	4.87789	4.72889	1.53777	1.1088	0.167694	0.272532	up
TC08001503.hg.1		ENST00000522416	cdna:known chromosome:GRCh37:8:104032415:104033656:-1 gene:ENSG00000254236 gene_biotype:antisense transcript_biotype:antisense	ENSEMBL	1.73607	1.58717	5.66994	1.10872	0.005465	0.102237	up
TC6_mann_hap4000178.hg.1		TCONS_l2_00031141-XLOC_l2_016040	linc-RPRM-7 chr6_mann_hap4:+:4319691-4328727	Broad TUCP	3.01862	2.86979	1.0642	1.10867	0.299559	0.57733	up
TC6_qbl_hap6000203.hg.1		TCONS_l2_00031127-XLOC_l2_016028	linc-IGSF1-2 chr6_qbl_hap6:+:4094601-4103637	Broad TUCP	3.01862	2.86979	1.0642	1.10867	0.299559	0.57733	up
TC16001913.hg.1		n408275	accn=NR_028471 class=lncRNA name= ref=RefGeneNoncode transcriptId=NR_028471 cpcScore=2.9548300 cnci=-0.2058469	NONCODE	1.99827	1.8495	1.34298	1.10863	0.212991	0.272532	up
TC17002801.hg.1		TCONS_l2_00011480-XLOC_l2_006205	linc-SOCS3-1 chr17:-:76480975-76482058	Broad TUCP	2.01732	1.86864	1.55228	1.10856	0.164458	0.272532	up
TC05000678.hg.1		ENST00000506592	havana:lincRNA chromosome:GRCh37:5:135148356:135162271:1 gene:ENSG00000250378 gene_biotype:lincRNA transcript_biotype:lincRNA	ENSEMBL	1.96192	1.81342	0.596259	1.10841	0.656375	0.57733	up
TC14002160.hg.1		TCONS_00022414-XLOC_011131	linc-RTL1-10 chr14:-:101540300-101544008	Rinn lincRNA	2.11279	1.96431	3.06119	1.1084	0.030532	0.170693	up
TC11000753.hg.1		ENST00000539482	cdna:known chromosome:GRCh37:11:71883483:71889086:1 gene:ENSG00000255860 gene_biotype:pseudogene transcript_biotype:processed_transcript	ENSEMBL	2.37128	2.22288	1.20087	1.10834	0.253552	0.57733	up
TC16001066.hg.1	SLC6A10P	NR_003083	"Homo sapiens solute carrier family 6 (neurotransmitter transporter, creatine), member 10, pseudogene (SLC6A10P), non-coding RNA."	RefSeq	3.03393	2.88556	5.21365	1.10831	0.00677	0.124493	up
TC16001359.hg.1		ENST00000459378	[retired] ncrna:miRNA chromosome:GRCh37:16:90001312:90001422:-1 gene:ENSG00000239174 gene_biotype:miRNA transcript_biotype:miRNA	ENSEMBL	3.57958	3.43126	1.47139	1.10828	0.182161	0.272532	up
TC20001540.hg.1		n344726	accn=NULL class=lincRNA name=Human lincRNA ref=Scripture Reconstruction LincRNAs By Luo transcriptId=linc_luo_275 cpcScore=-1.3247900 cnci=-0.2405751	NONCODE	1.90854	1.76026	1.77958	1.10825	0.122565	0.272532	up
TC22001391.hg.1		TCONS_00029727-XLOC_014403	linc-WNT7B-1 chr22:-:46409177-46410258	Rinn lincRNA	2.00479	1.85655	2.27842	1.10821	0.064563	0.272532	up
TC20000509.hg.1	MIR3196	NR_036163	"Homo sapiens microRNA 3196 (MIR3196), microRNA."	RefSeq	2.27815	2.12996	0.667148	1.10818	0.619567	0.57733	up
TC22000921.hg.1		ENST00000532913	cdna:known chromosome:GRCh37:22:51179021:51181948:-1 gene:ENSG00000254499 gene_biotype:antisense transcript_biotype:antisense	ENSEMBL	2.45784	2.30969	1.31429	1.10815	0.220692	0.272532	up
TC0X001642.hg.1		TCONS_l2_00030175-XLOC_l2_015482	linc-FAM47C chrX:+:36737876-36739249	Broad TUCP	1.81222	1.66407	2.28047	1.10815	0.064313	0.272532	up
TC12000790.hg.1	RNA5SP368	ENST00000364298	ncrna:rRNA chromosome:GRCh37:12:102173592:102173707:1 gene:ENSG00000201168 gene_biotype:rRNA transcript_biotype:rRNA	ENSEMBL	3.64029	3.49218	4.41963	1.10812	0.011246	0.124493	up
TC16001836.hg.1		n335707	accn=CR622645 class=mRNAlike lncRNA name=NULL ref=H-invitational v7.5 transcriptId=HIT000301840 cpcScore=-0.9856630 cnci=-1.0000000	NONCODE	2.57099	2.42292	0.709963	1.10809	0.598327	0.57733	up
TC19001986.hg.1		n383371	accn=NULL class=lncRNA name= ref=UCSCGeneNoncode transcriptId=uc002msx.1 cpcScore=2.3044700 cnci=-0.3607120	NONCODE	1.75661	1.60858	1.29786	1.10806	0.225284	0.272532	up
TC20000609.hg.1		ENST00000408799	ncrna:miRNA chromosome:GRCh37:20:7677533:7677624:-1 gene:ENSG00000221726 gene_biotype:miRNA transcript_biotype:miRNA	ENSEMBL	1.73294	1.58496	2.2478	1.10801	0.066575	0.272532	up
TC17001241.hg.1	MIR1180	NR_031591	"Homo sapiens microRNA 1180 (MIR1180), microRNA."	RefSeq	2.07761	1.92972	1.2918	1.10795	0.226844	0.272532	up
TC02004328.hg.1		n344631	accn=NULL class=lincRNA name=Human lincRNA ref=Scripture Reconstruction LincRNAs By Luo transcriptId=linc_luo_179 cpcScore=-1.3248900 cnci=-0.1103616	NONCODE	2.54133	2.39352	1.27891	1.10789	0.230451	0.272532	up
TC11002703.hg.1		n405614	accn=NR_002775 class=lncRNA name= ref=RefGeneNoncode transcriptId=NR_002775 cpcScore=5.3925300 cnci=-0.1908722	NONCODE	2.56548	2.41769	1.54954	1.10787	0.165044	0.272532	up
TC16001569.hg.1		n335867	accn=X58968 class=mRNAlike lncRNA name=NULL ref=H-invitational v7.5 transcriptId=HIT000322299 cpcScore=-1.1702400 cnci=-0.1434912	NONCODE	2.6698	2.52209	1.30919	1.10781	0.222083	0.272532	up
TC12001268.hg.1		ENST00000509114	cdna:known chromosome:GRCh37:12:14510230:14518437:-1 gene:ENSG00000244573 gene_biotype:pseudogene transcript_biotype:processed_transcript	ENSEMBL	2.08285	1.93514	1.62128	1.1078	0.150571	0.272532	up
TC17002154.hg.1		n342685	accn=X99660 class=mRNAlike lncRNA name=Human lncRNA ref=JounralRNA transcriptId=5187 cpcScore=1.6777000 cnci=-0.1715365	NONCODE	3.88625	3.73856	0.725319	1.1078	0.590801	0.57733	up
TC01001281.hg.1	MIR4258	NR_036212	"Homo sapiens microRNA 4258 (MIR4258), microRNA."	RefSeq	2.18119	2.0335	2.83877	1.10779	0.037067	0.170693	up
TC02001626.hg.1	HS1BP3-IT1	ENST00000449391	havana:sense_intronic chromosome:GRCh37:2:20790535:20792308:-1 gene:ENSG00000231948 gene_biotype:sense_intronic transcript_biotype:sense_intronic	ENSEMBL	1.99781	1.85017	2.12577	1.10776	0.075916	0.272532	up
TC01004600.hg.1		n203786	accn=NULL class=snoRNA name=small cajal body specific RNA (scaRNA) mgU2-25/61 ref=fRNAdb v3.0 transcriptId=FR337126 cpcScore=-1.5906100 cnci=-0.2770367	NONCODE	5.33773	5.1901	0.956957	1.10775	0.483361	0.57733	up
TC01005224.hg.1		TCONS_00001378-XLOC_000679	linc-HES5-1 chr1:-:2499406-2500424	Rinn lincRNA	2.45105	2.30344	2.6235	1.10773	0.045544	0.272532	up
TC19001757.hg.1	SNORD88C	NR_003069	"Homo sapiens small nucleolar RNA, C/D box 88C (SNORD88C), small nucleolar RNA."	RefSeq	3.25795	3.11035	1.34131	1.10772	0.213467	0.272532	up
TC22000966.hg.1		n337480	accn=EF103921 class=mRNAlike lncRNA name=NULL ref=H-invitational v7.5 transcriptId=HIT000394880 cpcScore=-0.9820220 cnci=-1.0000000	NONCODE	6.33607	6.18848	1.20314	1.10772	0.252949	0.57733	up
TC14000640.hg.1		ENST00000556411	havana:sense_intronic chromosome:GRCh37:14:100873242:100873950:1 gene:ENSG00000258620 gene_biotype:sense_intronic transcript_biotype:sense_intronic	ENSEMBL	1.88989	1.74231	1.08526	1.10771	0.291955	0.57733	up
TC16001370.hg.1		n382897	accn=NULL class=lncRNA name= ref=UCSCGeneNoncode transcriptId=uc002cgw.1 cpcScore=1.0645300 cnci=-0.1290127	NONCODE	2.41623	2.26883	1.21048	1.10757	0.250554	0.57733	up
TC08001415.hg.1		ENST00000516719	[retired] ncrna:miRNA chromosome:GRCh37:8:93179692:93179785:-1 gene:ENSG00000252528 gene_biotype:miRNA transcript_biotype:miRNA	ENSEMBL	10.9948	10.8475	2.38694	1.10753	0.057657	0.272532	up
TC08001867.hg.1		n341478	accn=D83767 class=mRNAlike lncRNA name=Human lncRNA ref=JounralRNA transcriptId=3948 cpcScore=6.5572000 cnci=-0.2153908	NONCODE	3.42664	3.27932	1.06067	1.10751	0.30096	0.57733	up
TC01005711.hg.1		n332551	accn=AY863198 class=mRNAlike lncRNA name=NULL ref=H-invitational v7.5 transcriptId=HIT000434982 cpcScore=-1.2244000 cnci=-0.1802784	NONCODE	1.79876	1.65149	2.56669	1.10748	0.048437	0.272532	up
TC19002543.hg.1		n383528	accn=NULL class=lncRNA name= ref=UCSCGeneNoncode transcriptId=uc002pnr.1 cpcScore=-0.8996150 cnci=-0.1800468	NONCODE	1.75979	1.61255	2.59226	1.10745	0.047237	0.272532	up
TC07000010.hg.1		ENST00000429872	cdna:known chromosome:GRCh37:7:642822:648119:1 gene:ENSG00000237181 gene_biotype:antisense transcript_biotype:antisense	ENSEMBL	2.81494	2.66771	1.34577	1.10744	0.212168	0.272532	up
TC6_apd_hap1000113.hg.1		TCONS_l2_00031069-XLOC_l2_015973	linc-BMS1-11 chr6_apd_hap1:+:4149460-4158503	Broad TUCP	3.15327	3.00607	0.944245	1.10742	0.48887	0.57733	up
TC6_mcf_hap5000191.hg.1		TCONS_l2_00031115-XLOC_l2_016016	linc-ZNF716-2 chr6_mcf_hap5:+:4199333-4208376	Broad TUCP	3.15327	3.00607	0.944245	1.10742	0.48887	0.57733	up
TC6_ssto_hap7000183.hg.1		TCONS_l2_00031158-XLOC_l2_016056	linc-KLHL22-3 chr6_ssto_hap7:+:4293227-4302272	Broad TUCP	3.15327	3.00607	0.944245	1.10742	0.48887	0.57733	up
TC11002679.hg.1		n381696	accn=NULL class=lncRNA name= ref=UCSCGeneNoncode transcriptId=uc001nkt.1 cpcScore=-0.3410400 cnci=-0.2766732	NONCODE	3.12112	2.97392	6.63736	1.10742	0.003372	0.102237	up
TC14000544.hg.1	FOXN3-AS1	NR_036500	"Homo sapiens FOXN3 antisense RNA 1 (FOXN3-AS1), non-coding RNA."	RefSeq	2.3406	2.19341	1.48876	1.10741	0.177992	0.272532	up
TC16001406.hg.1		n333485	accn=BC029878 class=mRNAlike lncRNA name=NULL ref=H-invitational v7.5 transcriptId=HIT000091926 cpcScore=0.2531540 cnci=-0.0469859	NONCODE	2.77919	2.63205	1.18376	1.10737	0.259089	0.57733	up
TC21001045.hg.1		n406342	accn=NR_004858 class=lncRNA name= ref=RefGeneNoncode transcriptId=NR_004858 cpcScore=8.3652400 cnci=-0.1319688	NONCODE	2.87467	2.7277	2.69912	1.10724	0.04243	0.170693	up
TC16001639.hg.1		TCONS_l2_00010423-XLOC_l2_005295	linc-GABARAPL2-2 chr16:+:75259971-75262093	Broad TUCP	2.08784	1.94089	1.12198	1.10723	0.279691	0.57733	up
TC22000156.hg.1	CRIP1P4	ENST00000330974	cdna:pseudogene chromosome:GRCh37:22:25108259:25108489:1 gene:ENSG00000182351 gene_biotype:pseudogene transcript_biotype:processed_pseudogene	ENSEMBL	2.20704	2.06019	1.44519	1.10715	0.188244	0.272532	up
TC18000940.hg.1		TCONS_l2_00012111-XLOC_l2_006501	linc-ATP8B1-1 chr18:-:55685195-55686259	Broad TUCP	4.17925	4.03241	1.74938	1.10714	0.127835	0.272532	up
TC14001250.hg.1	LOC100996664	ENST00000556301	cdna:known chromosome:GRCh37:14:69093883:69095162:-1 gene:ENSG00000259038 gene_biotype:antisense transcript_biotype:antisense	ENSEMBL	2.14315	1.9964	1.58237	1.10707	0.157999	0.272532	up
[truncated: 15,247 more rows]
